# Supplementary material for: Hungry scale worms: Phylogenetics of Peinaleopolynoe (Polynoidae, Annelida), with four new species
Source: Zookeys. 2020 May 12;932:27–74. doi: 10.3897/zookeys.932.48532 (PMC7237507; doi:10.3897/zookeys.932.48532)
Supplement: XML Treatment for Lepidonotopodinae [file zookeys.932.48532-treatment1.xml]

<!DOCTYPE tp:taxon-treatment
  PUBLIC "-//TaxonX//DTD Taxonomic Treatment Publishing DTD v0 20100105//EN" "tax-treatment-NSO.dtd">
<tp:taxon-treatment xmlns:tp="http://www.plazi.org/taxpub"><tp:treatment-meta><kwd-group><label>Taxon classification</label><kwd><named-content xmlns:xlink="http://www.w3.org/1999/xlink" content-type="kingdom">Animalia</named-content></kwd><kwd><named-content xmlns:xlink="http://www.w3.org/1999/xlink" content-type="order">Phyllodocida</named-content></kwd><kwd><named-content xmlns:xlink="http://www.w3.org/1999/xlink" content-type="family">Polynoidae</named-content></kwd></kwd-group><mixed-citation publication-type="journal"><person-group><name><surname>Hatch</surname><given-names>Avery S.</given-names></name><name><surname>Liew</surname><given-names>Haebin</given-names></name><name><surname>Hourdez</surname><given-names>﻿Stéphane</given-names></name><name><surname>Rouse</surname><given-names>Greg W.</given-names></name></person-group><article-title>Hungry scale worms: Phylogenetics of <italic><tp:taxon-name><tp:taxon-name-part taxon-name-part-type="genus" reg="Peinaleopolynoe">Peinaleopolynoe</tp:taxon-name-part></tp:taxon-name></italic> (<tp:taxon-name><tp:taxon-name-part taxon-name-part-type="family">Polynoidae</tp:taxon-name-part></tp:taxon-name>, <tp:taxon-name><tp:taxon-name-part taxon-name-part-type="phylum">Annelida</tp:taxon-name-part></tp:taxon-name>), with four new species</article-title><source>Zookeys</source><day>12</day><month>5</month><year>2020</year><volume>932</volume><fpage>27</fpage><lpage>74</lpage><pub-id pub-id-type="doi">10.3897/zookeys.932.48532</pub-id></mixed-citation></tp:treatment-meta><tp:nomenclature><tp:taxon-name><object-id xmlns:xlink="http://www.w3.org/1999/xlink" content-type="arpha" xlink:type="simple">7F87932E-B10A-5D34-AFFE-944367456F00</object-id>
              <tp:taxon-name-part taxon-name-part-type="subfamily">Lepidonotopodinae</tp:taxon-name-part>
            </tp:taxon-name><tp:taxon-authority>Pettibone, 1983</tp:taxon-authority></tp:nomenclature><tp:treatment-sec sec-type="diagnosis" id="SECID0EGICK"><title>Diagnosis (emended).</title><p>Elytra and elytrophores range from seven to 12 pairs, on segments 2, 4, 5, 7, and the remaining odd segments. Prostomium with median antenna with ceratophore in anterior notch; eyes lacking; and a pair of tapering palps. Segment one with two pairs of tapering anterior cirri (= tentacular cirri). Parapodia biramous or sub-biramous. Notopodia with or without well-developed bracts; with or without branchiae, either plicate or arborescent if present. Dorsal cirri with cylindrical cirrophores present on non-elytrigerous segments. Ventral cirri with short tapering styles; segment 2 modified, with longer styles, directed anteriorly. Presence and placement of ventral segmental papillae variable.</p></tp:treatment-sec><tp:treatment-sec sec-type="remarks" id="SECID0ELICK"><title>Remarks.</title><p><xref ref-type="bibr" rid="B23">Miura’s (1994)</xref> emended diagnosis of the subfamily <tp:taxon-name><tp:taxon-name-part taxon-name-part-type="subfamily">Lepidonotopodinae</tp:taxon-name-part></tp:taxon-name> is further emended to allow inclusion of several genera from an assemblage of original subfamilies: <tp:taxon-name><tp:taxon-name-part taxon-name-part-type="subfamily">Macellicephalinae</tp:taxon-name-part></tp:taxon-name> Hartmann-Schröder, 1971 (<italic><tp:taxon-name><tp:taxon-name-part taxon-name-part-type="genus" reg="Bathykurila">Bathykurila</tp:taxon-name-part></tp:taxon-name></italic> and <italic><tp:taxon-name><tp:taxon-name-part taxon-name-part-type="genus" reg="Levensteiniella">Levensteiniella</tp:taxon-name-part></tp:taxon-name></italic>), <tp:taxon-name><tp:taxon-name-part taxon-name-part-type="subfamily">Branchipolynoinae</tp:taxon-name-part></tp:taxon-name> Pettibone, 1984 (<italic><tp:taxon-name><tp:taxon-name-part taxon-name-part-type="genus" reg="Branchipolynoe">Branchipolynoe</tp:taxon-name-part></tp:taxon-name></italic>), <tp:taxon-name><tp:taxon-name-part taxon-name-part-type="subfamily">Branchiplicatinae</tp:taxon-name-part></tp:taxon-name> Pettibone, 1985 (<italic><tp:taxon-name><tp:taxon-name-part taxon-name-part-type="genus" reg="Branchiplicatus">Branchiplicatus</tp:taxon-name-part></tp:taxon-name></italic>), and <tp:taxon-name><tp:taxon-name-part taxon-name-part-type="subfamily">Branchinotogluminae</tp:taxon-name-part></tp:taxon-name> Pettibone, 1985 (<italic><tp:taxon-name><tp:taxon-name-part taxon-name-part-type="genus" reg="Branchinotogluma">Branchinotogluma</tp:taxon-name-part></tp:taxon-name></italic> and <italic><tp:taxon-name><tp:taxon-name-part taxon-name-part-type="genus" reg="Peinaleopolynoe">Peinaleopolynoe</tp:taxon-name-part></tp:taxon-name></italic>), in addition to the previously included <italic><tp:taxon-name><tp:taxon-name-part taxon-name-part-type="genus" reg="Lepidonotopodium">Lepidonotopodium</tp:taxon-name-part></tp:taxon-name></italic> and <italic><tp:taxon-name><tp:taxon-name-part taxon-name-part-type="genus" reg="Thermopolynoe">Thermopolynoe</tp:taxon-name-part></tp:taxon-name></italic>. It should be noted that <xref ref-type="bibr" rid="B2">Bonifácio and Menot (2018)</xref> emended <tp:taxon-name><tp:taxon-name-part taxon-name-part-type="subfamily">Macellicephalinae</tp:taxon-name-part></tp:taxon-name> to include <tp:taxon-name><tp:taxon-name-part taxon-name-part-type="subfamily">Lepidonotopodinae</tp:taxon-name-part></tp:taxon-name>, <tp:taxon-name><tp:taxon-name-part taxon-name-part-type="subfamily">Branchipolynoinae</tp:taxon-name-part></tp:taxon-name>, <tp:taxon-name><tp:taxon-name-part taxon-name-part-type="subfamily">Branchiplicatinae</tp:taxon-name-part></tp:taxon-name>, and <tp:taxon-name><tp:taxon-name-part taxon-name-part-type="subfamily">Branchinotogluminae</tp:taxon-name-part></tp:taxon-name>. The presence of notopodial bracts is no longer required for membership in this group. Genera may lack branchiae (<italic><tp:taxon-name><tp:taxon-name-part taxon-name-part-type="genus" reg="Bathykurila">Bathykurila</tp:taxon-name-part></tp:taxon-name></italic>, <italic><tp:taxon-name><tp:taxon-name-part taxon-name-part-type="genus" reg="Levensteiniella">Levensteiniella</tp:taxon-name-part></tp:taxon-name></italic>, and <italic><tp:taxon-name><tp:taxon-name-part taxon-name-part-type="genus" reg="Lepidonotopodium">Lepidonotopodium</tp:taxon-name-part></tp:taxon-name></italic>), as well as possess either parapodial plicate (<italic><tp:taxon-name><tp:taxon-name-part taxon-name-part-type="genus" reg="Branchiplicatus">Branchiplicatus</tp:taxon-name-part></tp:taxon-name></italic>) or arborescent branchiae (<italic><tp:taxon-name><tp:taxon-name-part taxon-name-part-type="genus" reg="Branchinotogluma">Branchinotogluma</tp:taxon-name-part></tp:taxon-name></italic>, <italic><tp:taxon-name><tp:taxon-name-part taxon-name-part-type="genus" reg="Peinaleopolynoe">Peinaleopolynoe</tp:taxon-name-part></tp:taxon-name></italic>, <italic><tp:taxon-name><tp:taxon-name-part taxon-name-part-type="genus" reg="Branchipolynoe">Branchipolynoe</tp:taxon-name-part></tp:taxon-name></italic>, and <italic><tp:taxon-name><tp:taxon-name-part taxon-name-part-type="genus" reg="Thermopolynoe">Thermopolynoe</tp:taxon-name-part></tp:taxon-name></italic>). Furthermore, we use the term anterior cirri as opposed to tentacular cirri, to clarify the position of cirri lying on segment 1 rather than the head (see <xref ref-type="bibr" rid="B34">Rouse and Pleijel 2001</xref>; <xref ref-type="bibr" rid="B20">Lindgren et al. 2019</xref>).</p></tp:treatment-sec><ref-list><ref id="B23"><mixed-citation xmlns:xlink="http://www.w3.org/1999/xlink" xlink:type="simple"><person-group><name name-style="western"><surname>Miura</surname><given-names>T</given-names></name></person-group> (<year>1994</year>) <article-title>Two new scale-worms (<tp:taxon-name><tp:taxon-name-part taxon-name-part-type="family">Polynoidae</tp:taxon-name-part></tp:taxon-name>: <tp:taxon-name><tp:taxon-name-part taxon-name-part-type="class">Polychaeta</tp:taxon-name-part></tp:taxon-name>) from the Lau Back-Arc and North Fiji Basins, South Pacific Ocean.</article-title><source>Proceedings of the Biological Society of Washington</source><volume>107</volume>(<issue>3</issue>): <fpage>532</fpage>–<lpage>543</lpage>. <ext-link xlink:type="simple" ext-link-type="uri" xlink:href="http://biodiversitylibrary.org/page/35515173">http://biodiversitylibrary.org/page/35515173</ext-link></mixed-citation></ref><ref id="B2"><mixed-citation xmlns:xlink="http://www.w3.org/1999/xlink" xlink:type="simple"><person-group><name name-style="western"><surname>Bonifácio</surname><given-names>P</given-names></name><name name-style="western"><surname>Menot</surname><given-names>L</given-names></name></person-group> (<year>2018</year>) <article-title>New genera and species from the Equatorial Pacific provide phylogenetic insights into deep-sea <tp:taxon-name><tp:taxon-name-part taxon-name-part-type="family">Polynoidae</tp:taxon-name-part></tp:taxon-name> (<tp:taxon-name><tp:taxon-name-part taxon-name-part-type="phylum">Annelida</tp:taxon-name-part></tp:taxon-name>).</article-title><source>Zoological Journal of the Linnean Society</source><volume>185</volume>: <fpage>555</fpage>–<lpage>635</lpage>. <ext-link xlink:type="simple" ext-link-type="doi" xlink:href="10.1093/zoolinnean/zly063">https://doi.org/10.1093/zoolinnean/zly063</ext-link></mixed-citation></ref><ref id="B34"><mixed-citation xmlns:xlink="http://www.w3.org/1999/xlink" xlink:type="simple"><person-group><name name-style="western"><surname>Rouse</surname><given-names>GW</given-names></name><name name-style="western"><surname>Pleijel</surname><given-names>F</given-names></name></person-group> (<year>2001</year>) <source>Polychaetes.</source><publisher-name>Oxford University Press</publisher-name>, <publisher-loc>London</publisher-loc>, <size units="page">384 pp</size>.</mixed-citation></ref><ref id="B20"><mixed-citation xmlns:xlink="http://www.w3.org/1999/xlink" xlink:type="simple"><person-group><name name-style="western"><surname>Lindgren</surname><given-names>J</given-names></name><name name-style="western"><surname>Hatch</surname><given-names>AS</given-names></name><name name-style="western"><surname>Hourdez</surname><given-names>S</given-names></name><name name-style="western"><surname>Seid</surname><given-names>CA</given-names></name><name name-style="western"><surname>Rouse</surname><given-names>GW</given-names></name></person-group> (<year>2019</year>) <article-title>Phylogeny and biogeography of <tp:taxon-name><tp:taxon-name-part taxon-name-part-type="genus">Branchipolynoe</tp:taxon-name-part></tp:taxon-name> (<tp:taxon-name><tp:taxon-name-part taxon-name-part-type="family">Polynoidae</tp:taxon-name-part></tp:taxon-name>, <tp:taxon-name><tp:taxon-name-part taxon-name-part-type="order">Phyllodocida</tp:taxon-name-part></tp:taxon-name>, <tp:taxon-name><tp:taxon-name-part taxon-name-part-type="subclass">Aciculata</tp:taxon-name-part></tp:taxon-name>, <tp:taxon-name><tp:taxon-name-part taxon-name-part-type="phylum">Annelida</tp:taxon-name-part></tp:taxon-name>), with descriptions of five new species from methane seeps and hydrothermal vents.</article-title><source>Diversity</source><volume>11</volume>(<issue>9</issue>): <fpage>1</fpage>–<lpage>153</lpage>. <ext-link xlink:type="simple" ext-link-type="doi" xlink:href="10.3390/d11090153">https://doi.org/10.3390/d11090153</ext-link></mixed-citation></ref></ref-list></tp:taxon-treatment>
