# Supplementary material for: Hungry scale worms: Phylogenetics of Peinaleopolynoe (Polynoidae, Annelida), with four new species
Source: Zookeys. 2020 May 12;932:27–74. doi: 10.3897/zookeys.932.48532 (PMC7237507; doi:10.3897/zookeys.932.48532)
Supplement: XML Treatment for Peinaleopolynoe [file zookeys.932.48532-treatment2.xml]

<!DOCTYPE tp:taxon-treatment
  PUBLIC "-//TaxonX//DTD Taxonomic Treatment Publishing DTD v0 20100105//EN" "tax-treatment-NSO.dtd">
<tp:taxon-treatment xmlns:tp="http://www.plazi.org/taxpub"><tp:treatment-meta><kwd-group><label>Taxon classification</label><kwd><named-content xmlns:xlink="http://www.w3.org/1999/xlink" content-type="kingdom">Animalia</named-content></kwd><kwd><named-content xmlns:xlink="http://www.w3.org/1999/xlink" content-type="order">Phyllodocida</named-content></kwd><kwd><named-content xmlns:xlink="http://www.w3.org/1999/xlink" content-type="family">Polynoidae</named-content></kwd></kwd-group><mixed-citation publication-type="journal"><person-group><name><surname>Hatch</surname><given-names>Avery S.</given-names></name><name><surname>Liew</surname><given-names>Haebin</given-names></name><name><surname>Hourdez</surname><given-names>﻿Stéphane</given-names></name><name><surname>Rouse</surname><given-names>Greg W.</given-names></name></person-group><article-title>Hungry scale worms: Phylogenetics of <italic><tp:taxon-name><tp:taxon-name-part taxon-name-part-type="genus" reg="Peinaleopolynoe">Peinaleopolynoe</tp:taxon-name-part></tp:taxon-name></italic> (<tp:taxon-name><tp:taxon-name-part taxon-name-part-type="family">Polynoidae</tp:taxon-name-part></tp:taxon-name>, <tp:taxon-name><tp:taxon-name-part taxon-name-part-type="phylum">Annelida</tp:taxon-name-part></tp:taxon-name>), with four new species</article-title><source>Zookeys</source><day>12</day><month>5</month><year>2020</year><volume>932</volume><fpage>27</fpage><lpage>74</lpage><pub-id pub-id-type="doi">10.3897/zookeys.932.48532</pub-id></mixed-citation></tp:treatment-meta><tp:nomenclature><tp:taxon-name><object-id xmlns:xlink="http://www.w3.org/1999/xlink" content-type="arpha" xlink:type="simple">E50D1DE9-537C-5001-9035-0622561C685F</object-id>
              <tp:taxon-name-part taxon-name-part-type="genus" reg="Peinaleopolynoe">Peinaleopolynoe</tp:taxon-name-part>
            </tp:taxon-name><tp:taxon-authority>Desbruyères &amp; Laubier, 1988, emended</tp:taxon-authority></tp:nomenclature><tp:treatment-sec sec-type="type species" id="SECID0ECPCK"><title>Type species.</title><p><italic><tp:taxon-name><tp:taxon-name-part taxon-name-part-type="genus" reg="Peinaleopolynoe">Peinaleopolynoe</tp:taxon-name-part> <tp:taxon-name-part taxon-name-part-type="species" reg="sillardi">sillardi</tp:taxon-name-part></tp:taxon-name></italic> Desbruyères &amp; Laubier, 1988</p></tp:treatment-sec><tp:treatment-sec sec-type="diagnosis" id="SECID0ETPCK"><title>Diagnosis (emended).</title><p>Twenty-one segments. Elytra large, sub-reniform, overlapping, and covering dorsum. Elytra with or without papillae and/or posterior extensions. Chaetae extending beyond the edge of elytra. Nine or ten pairs elytra and elytrophores on segments 2, 4, 5, 7, 9, 11, 13, 15, 17, 19, or lacking on 19. Pharynx with either seven pairs of border papillae, six pairs of border papillae, or seven dorsal and six ventral border papillae. Bilobed prostomium with triangular anterior lobes bearing lateral antennae (= minute frontal filaments, sensu <xref ref-type="bibr" rid="B31">Pettibone 1993</xref>). Median antenna in anterior notch. Paired palps. Eyes lacking. Achaetous segment 1 not visible dorsally and contains dorsal and ventral pairs of smooth, tapering anterior cirri (= tentacular cirri, sensu <xref ref-type="bibr" rid="B31">Pettibone 1993</xref>). Parapodia biramous. Neuropodia ranging from ca. twice the length to almost as long as notopodia. Dorsal tubercles, in line with elytrophores, on non-elytrigerous segments possessing small groups of branchiae. Notochaetae bundles stout. Neurochaetae long, slender. Dorsal cirri present on non-elytrigerous segments. In specimens with nine pairs elytra, segment 19 modified, lacking dorsal cirri. Cylindrical cirrophores and long distal styles (extending far beyond length of chaetae) of dorsal cirri. Arborescent branchiae beginning on segment 2 or 3 and continuing to near end of body. Branchiae attached on bases of notopodia and on dorsal tubercles. Four pairs of ventral segmental papillae on segments 12–15. Pygidium with a pair of anal cirri.</p></tp:treatment-sec><tp:treatment-sec sec-type="remarks" id="SECID0EBQCK"><title>Remarks.</title><p><italic><tp:taxon-name><tp:taxon-name-part taxon-name-part-type="genus" reg="Peinaleopolynoe">Peinaleopolynoe</tp:taxon-name-part></tp:taxon-name></italic> was erected for <italic><tp:taxon-name><tp:taxon-name-part taxon-name-part-type="genus" reg="Peinaleopolynoe">P.</tp:taxon-name-part> <tp:taxon-name-part taxon-name-part-type="species" reg="sillardi">sillardi</tp:taxon-name-part></tp:taxon-name></italic> by <xref ref-type="bibr" rid="B7">Desbruyères and Laubier (1988)</xref>, and subsequently emended by <xref ref-type="bibr" rid="B31">Pettibone (1993)</xref> to include <italic><tp:taxon-name><tp:taxon-name-part taxon-name-part-type="genus" reg="Peinaleopolynoe">P.</tp:taxon-name-part> <tp:taxon-name-part taxon-name-part-type="species" reg="santacatalina">santacatalina</tp:taxon-name-part></tp:taxon-name></italic>. Both species were found associated with organic falls on the seafloor, a whalefall in the case of <italic><tp:taxon-name><tp:taxon-name-part taxon-name-part-type="genus" reg="Peinaleopolynoe">P.</tp:taxon-name-part> <tp:taxon-name-part taxon-name-part-type="species" reg="santacatalina">santacatalina</tp:taxon-name-part></tp:taxon-name></italic>. <xref ref-type="bibr" rid="B31">Pettibone (1993)</xref> then placed the genus in the subfamily <tp:taxon-name><tp:taxon-name-part taxon-name-part-type="subfamily">Branchinotogluminae</tp:taxon-name-part></tp:taxon-name>, but the validity of this subfamily has been questioned (<xref ref-type="bibr" rid="B2">Bonifácio and Menot 2018</xref>). Pettibone’s diagnosis has been emended here to accommodate the inclusion of <italic><tp:taxon-name><tp:taxon-name-part taxon-name-part-type="genus" reg="Peinaleopolynoe">P.</tp:taxon-name-part> <tp:taxon-name-part taxon-name-part-type="species" reg="orphanae">orphanae</tp:taxon-name-part></tp:taxon-name></italic> sp. nov., <italic><tp:taxon-name><tp:taxon-name-part taxon-name-part-type="genus" reg="Peinaleopolynoe">P.</tp:taxon-name-part> <tp:taxon-name-part taxon-name-part-type="species" reg="elvisi">elvisi</tp:taxon-name-part></tp:taxon-name></italic> sp. nov., <italic><tp:taxon-name><tp:taxon-name-part taxon-name-part-type="genus" reg="Peinaleopolynoe">P.</tp:taxon-name-part> <tp:taxon-name-part taxon-name-part-type="species" reg="goffrediae">goffrediae</tp:taxon-name-part></tp:taxon-name></italic> sp. nov., and <italic><tp:taxon-name><tp:taxon-name-part taxon-name-part-type="genus" reg="Peinaleopolynoe">P.</tp:taxon-name-part> <tp:taxon-name-part taxon-name-part-type="species" reg="mineoi">mineoi</tp:taxon-name-part></tp:taxon-name></italic> sp. nov. We present a table to compare the six different <italic><tp:taxon-name><tp:taxon-name-part taxon-name-part-type="genus" reg="Peinaleopolynoe">Peinaleopolynoe</tp:taxon-name-part></tp:taxon-name></italic> spp. (Table <xref ref-type="table" rid="T5">5</xref>). Ventral papillae on segments 12–15 remains an apomorphy for this clade. However, arborescent branchiae may now begin on segment 2 or 3. The pharynx may now also possess six pairs of border papillae or seven dorsal and six ventral border papillae, in addition to the seven pairs of border papillae originally diagnosed. <xref ref-type="bibr" rid="B31">Pettibone (1993)</xref> noted a pair of minute frontal filaments on the triangular anterior lobes of the prostomium, which we prefer to refer to as lateral antennae. As in the emended diagnosis of <tp:taxon-name><tp:taxon-name-part taxon-name-part-type="subfamily">Lepidonotopodinae</tp:taxon-name-part></tp:taxon-name>, we use the term anterior cirri as opposed to tentacular cirri, to clarify the position of cirri lying on segment 1 rather than the head (see <xref ref-type="bibr" rid="B34">Rouse and Pleijel 2001</xref>; <xref ref-type="bibr" rid="B20">Lindgren et al. 2019</xref>).</p><table-wrap id="T5" position="float" orientation="portrait"><label>Table 5.</label><caption><p>Morphological diagnostic characters of the six <italic><tp:taxon-name><tp:taxon-name-part taxon-name-part-type="genus" reg="Peinaleopolynoe">Peinaleopolynoe</tp:taxon-name-part></tp:taxon-name></italic> spp.</p></caption><table id="TID0EC6BK" rules="all"><tbody><tr><th rowspan="1" colspan="1">Characters</th><th rowspan="1" colspan="1">
                      <italic><tp:taxon-name><tp:taxon-name-part taxon-name-part-type="genus" reg="Peinaleopolynoe">P.</tp:taxon-name-part> <tp:taxon-name-part taxon-name-part-type="species" reg="sillardi">sillardi</tp:taxon-name-part></tp:taxon-name></italic>
                    </th><th rowspan="1" colspan="1">
                      <italic><tp:taxon-name><tp:taxon-name-part taxon-name-part-type="genus" reg="Peinaleopolynoe">P.</tp:taxon-name-part> <tp:taxon-name-part taxon-name-part-type="species" reg="santacatalina">santacatalina</tp:taxon-name-part></tp:taxon-name></italic>
                    </th><th rowspan="1" colspan="1"><italic><tp:taxon-name><tp:taxon-name-part taxon-name-part-type="genus" reg="Peinaleopolynoe">P.</tp:taxon-name-part> <tp:taxon-name-part taxon-name-part-type="species" reg="orphanae">orphanae</tp:taxon-name-part></tp:taxon-name></italic> sp. nov.</th><th rowspan="1" colspan="1"><italic><tp:taxon-name><tp:taxon-name-part taxon-name-part-type="genus" reg="Peinaleopolynoe">P.</tp:taxon-name-part> <tp:taxon-name-part taxon-name-part-type="species" reg="elvisi">elvisi</tp:taxon-name-part></tp:taxon-name></italic> sp. nov.</th><th rowspan="1" colspan="1"><italic><tp:taxon-name><tp:taxon-name-part taxon-name-part-type="genus" reg="Peinaleopolynoe">P.</tp:taxon-name-part> <tp:taxon-name-part taxon-name-part-type="species" reg="goffrediae">goffrediae</tp:taxon-name-part></tp:taxon-name></italic> sp. nov.</th><th rowspan="1" colspan="1"><italic><tp:taxon-name><tp:taxon-name-part taxon-name-part-type="genus" reg="Peinaleopolynoe">P.</tp:taxon-name-part> <tp:taxon-name-part taxon-name-part-type="species" reg="mineoi">mineoi</tp:taxon-name-part></tp:taxon-name></italic> sp. nov.</th></tr><tr><td rowspan="1" colspan="1">
                      <bold>Segments</bold>
                    </td><td rowspan="1" colspan="1">21</td><td rowspan="1" colspan="1">21</td><td rowspan="1" colspan="1">21</td><td rowspan="1" colspan="1">21</td><td rowspan="1" colspan="1">21</td><td rowspan="1" colspan="1">21</td></tr><tr><td rowspan="1" colspan="1">
                      <bold>Pharynx</bold>
                    </td><td rowspan="1" colspan="1">7 pairs of border papillae</td><td rowspan="1" colspan="1">7 pairs of border papillae</td><td rowspan="1" colspan="1">7 dorsal &amp; 6 ventral border papillae</td><td rowspan="1" colspan="1">6 pairs of border papillae</td><td rowspan="1" colspan="1">7 dorsal &amp; 6 ventral border papillae</td><td rowspan="1" colspan="1">7 dorsal &amp; 6 ventral border papillae</td></tr><tr><td rowspan="1" colspan="1">
                      <bold>Elytra</bold>
                    </td><td rowspan="1" colspan="1">9 pairs: seg. 2, 4, 5, 7, 9, 11, 13, 15, 17</td><td rowspan="1" colspan="1">10 pairs: seg. 2, 4, 5, 7, 9, 11, 13, 15, 17, 19</td><td rowspan="1" colspan="1">9 pairs: seg. 2, 4, 5, 7, 9, 11, 13, 15, 17</td><td rowspan="1" colspan="1">9 pairs: seg. 2, 4, 5, 7, 9, 11, 13, 15, 17</td><td rowspan="1" colspan="1">9 pairs: seg. 2, 4, 5, 7, 9, 11, 13, 15, 17</td><td rowspan="1" colspan="1">9 pairs: seg. 2, 4, 5, 7, 9, 11, 13, 15, 17</td></tr><tr><td rowspan="1" colspan="1">
                      <bold>Macrotubercles on Elytra</bold>
                    </td><td rowspan="1" colspan="1">?</td><td rowspan="1" colspan="1">Few pointed on posterior margin</td><td rowspan="1" colspan="1">Few broad rounded on posterior margin</td><td rowspan="1" colspan="1">Single broad on posterior margin</td><td rowspan="1" colspan="1">Few pointed on posterior margin</td><td rowspan="1" colspan="1">Few broad rounded on posterior margin</td></tr><tr><td rowspan="1" colspan="1">
                      <bold>Branchiae</bold>
                    </td><td rowspan="1" colspan="1">Seg. 2-near the end of body</td><td rowspan="1" colspan="1">Seg. 2–20</td><td rowspan="1" colspan="1">Seg. 3–18</td><td rowspan="1" colspan="1">Seg. 3–16</td><td rowspan="1" colspan="1">Seg. 2–17</td><td rowspan="1" colspan="1">Seg. 3–16</td></tr><tr><td rowspan="1" colspan="1">
                      <bold>Modified Segments</bold>
                    </td><td rowspan="1" colspan="1">Seg. 19: lacking dorsal cirri and elytrophores</td><td rowspan="1" colspan="1">N/A</td><td rowspan="1" colspan="1">Seg. 19: lacking dorsal cirri and elytrophores</td><td rowspan="1" colspan="1">Seg. 19: lacking dorsal cirri and elytrophores</td><td rowspan="1" colspan="1">Seg. 19: lacking dorsal cirri and elytrophores</td><td rowspan="1" colspan="1">Seg. 19: lacking dorsal cirri and elytrophores</td></tr><tr><td rowspan="1" colspan="1">
                      <bold>Ventral Segmental Papillae</bold>
                    </td><td rowspan="1" colspan="1">4 pairs: seg. 12–15; relatively long, laterally curved</td><td rowspan="1" colspan="1">4 pairs: seg. 12–15; relatively long, laterally curved</td><td rowspan="1" colspan="1">4 pairs: seg. 12–15; small, rounded, cylindrical</td><td rowspan="1" colspan="1">4 pairs: seg. 12–15; relatively long, laterally curved</td><td rowspan="1" colspan="1">4 pairs: seg. 12–15; relatively long, laterally curved</td><td rowspan="1" colspan="1">4 pairs: seg. 12–15; relatively long, laterally curved</td></tr><tr><td rowspan="1" colspan="1">
                      <bold>Dorsal Cirri</bold>
                    </td><td rowspan="1" colspan="1">Seg. 3, 6, 8, 10, 12, 14, 16, 18, 20, 21</td><td rowspan="1" colspan="1">Seg. 3, 6, 8, 10, 12, 14, 16, 18, 20, 21</td><td rowspan="1" colspan="1">Seg. 3, 6, 8, 10, 12, 14, 16, 18, 20, 21</td><td rowspan="1" colspan="1">Seg. 3, 6, 8, 10, 12, 14, 16, 18, 20, 21</td><td rowspan="1" colspan="1">Seg. 3, 6, 8, 10, 12, 14, 16, 18, 20, 21</td><td rowspan="1" colspan="1">Seg. 3, 6, 8, 10, 12, 14, 16, 18, 20, 21</td></tr><tr><td rowspan="1" colspan="1">
                      <bold>Jaws</bold>
                    </td><td rowspan="1" colspan="1">Hooked with lateral teeth</td><td rowspan="1" colspan="1">Hooked with small and larger teeth on inner borders</td><td rowspan="1" colspan="1">Hooked with small teeth on inner borders</td><td rowspan="1" colspan="1">Hooked with small teeth on inner borders</td><td rowspan="1" colspan="1">Hooked with small teeth on inner borders</td><td rowspan="1" colspan="1">Hooked with large, rounded, protruding teeth on inner borders</td></tr><tr><td rowspan="1" colspan="1">
                      <bold>Angle of Neuroacicular Lobe</bold>
                    </td><td rowspan="1" colspan="1">Nearly horizontal</td><td rowspan="1" colspan="1">Nearly horizontal</td><td rowspan="1" colspan="1">Nearly horizontal</td><td rowspan="1" colspan="1">Nearly horizontal</td><td rowspan="1" colspan="1">Diagonal</td><td rowspan="1" colspan="1">Nearly horizontal</td></tr><tr><td rowspan="1" colspan="1">
                      <bold>Known Habitat</bold>
                    </td><td rowspan="1" colspan="1">Organic remains</td><td rowspan="1" colspan="1">Whalefalls, seep</td><td rowspan="1" colspan="1">Seep, hydrothermal vent microbial mat</td><td rowspan="1" colspan="1">Whalefall, deployed bone &amp; wood</td><td rowspan="1" colspan="1">Whalefall</td><td rowspan="1" colspan="1">Deployed bone &amp; wood</td></tr></tbody></table></table-wrap></tp:treatment-sec><ref-list><ref id="B31"><mixed-citation xmlns:xlink="http://www.w3.org/1999/xlink" xlink:type="simple"><person-group><name name-style="western"><surname>Pettibone</surname><given-names>MH</given-names></name></person-group> (<year>1993</year>) <article-title>Polynoid polychaetes associated with a whale skeleton in the bathyal Santa Catalina Basin.</article-title><source>Proceedings of the Biological Society of Washington</source><volume>106</volume>(<issue>4</issue>): <fpage>678</fpage>–<lpage>688</lpage>.</mixed-citation></ref><ref id="B7"><mixed-citation xmlns:xlink="http://www.w3.org/1999/xlink" xlink:type="simple"><person-group><name name-style="western"><surname>Desbruyères</surname><given-names>D</given-names></name><name name-style="western"><surname>Laubier</surname><given-names>L</given-names></name></person-group> (<year>1988</year>) <article-title>Exploitation d’une source de matière organique concentrée dans l’océan profond: intervention d’une annélide polychète nouvelle.</article-title><source>Compte rendu hebdomaidaire des séances de l’Académie des sciences</source><volume>307</volume>: <fpage>329</fpage>–<lpage>336</lpage>.</mixed-citation></ref><ref id="B2"><mixed-citation xmlns:xlink="http://www.w3.org/1999/xlink" xlink:type="simple"><person-group><name name-style="western"><surname>Bonifácio</surname><given-names>P</given-names></name><name name-style="western"><surname>Menot</surname><given-names>L</given-names></name></person-group> (<year>2018</year>) <article-title>New genera and species from the Equatorial Pacific provide phylogenetic insights into deep-sea <tp:taxon-name><tp:taxon-name-part taxon-name-part-type="family">Polynoidae</tp:taxon-name-part></tp:taxon-name> (<tp:taxon-name><tp:taxon-name-part taxon-name-part-type="phylum">Annelida</tp:taxon-name-part></tp:taxon-name>).</article-title><source>Zoological Journal of the Linnean Society</source><volume>185</volume>: <fpage>555</fpage>–<lpage>635</lpage>. <ext-link xlink:type="simple" ext-link-type="doi" xlink:href="10.1093/zoolinnean/zly063">https://doi.org/10.1093/zoolinnean/zly063</ext-link></mixed-citation></ref><ref id="B34"><mixed-citation xmlns:xlink="http://www.w3.org/1999/xlink" xlink:type="simple"><person-group><name name-style="western"><surname>Rouse</surname><given-names>GW</given-names></name><name name-style="western"><surname>Pleijel</surname><given-names>F</given-names></name></person-group> (<year>2001</year>) <source>Polychaetes.</source><publisher-name>Oxford University Press</publisher-name>, <publisher-loc>London</publisher-loc>, <size units="page">384 pp</size>.</mixed-citation></ref><ref id="B20"><mixed-citation xmlns:xlink="http://www.w3.org/1999/xlink" xlink:type="simple"><person-group><name name-style="western"><surname>Lindgren</surname><given-names>J</given-names></name><name name-style="western"><surname>Hatch</surname><given-names>AS</given-names></name><name name-style="western"><surname>Hourdez</surname><given-names>S</given-names></name><name name-style="western"><surname>Seid</surname><given-names>CA</given-names></name><name name-style="western"><surname>Rouse</surname><given-names>GW</given-names></name></person-group> (<year>2019</year>) <article-title>Phylogeny and biogeography of <tp:taxon-name><tp:taxon-name-part taxon-name-part-type="genus">Branchipolynoe</tp:taxon-name-part></tp:taxon-name> (<tp:taxon-name><tp:taxon-name-part taxon-name-part-type="family">Polynoidae</tp:taxon-name-part></tp:taxon-name>, <tp:taxon-name><tp:taxon-name-part taxon-name-part-type="order">Phyllodocida</tp:taxon-name-part></tp:taxon-name>, <tp:taxon-name><tp:taxon-name-part taxon-name-part-type="subclass">Aciculata</tp:taxon-name-part></tp:taxon-name>, <tp:taxon-name><tp:taxon-name-part taxon-name-part-type="phylum">Annelida</tp:taxon-name-part></tp:taxon-name>), with descriptions of five new species from methane seeps and hydrothermal vents.</article-title><source>Diversity</source><volume>11</volume>(<issue>9</issue>): <fpage>1</fpage>–<lpage>153</lpage>. <ext-link xlink:type="simple" ext-link-type="doi" xlink:href="10.3390/d11090153">https://doi.org/10.3390/d11090153</ext-link></mixed-citation></ref></ref-list></tp:taxon-treatment>
