# Supplementary material for: Hungry scale worms: Phylogenetics of Peinaleopolynoe (Polynoidae, Annelida), with four new species
Source: Zookeys. 2020 May 12;932:27–74. doi: 10.3897/zookeys.932.48532 (PMC7237507; doi:10.3897/zookeys.932.48532)
Supplement: XML Treatment for Peinaleopolynoe santacatalina [file zookeys.932.48532-treatment3.xml]

<!DOCTYPE tp:taxon-treatment
  PUBLIC "-//TaxonX//DTD Taxonomic Treatment Publishing DTD v0 20100105//EN" "tax-treatment-NSO.dtd">
<tp:taxon-treatment xmlns:tp="http://www.plazi.org/taxpub"><tp:treatment-meta><kwd-group><label>Taxon classification</label><kwd><named-content xmlns:xlink="http://www.w3.org/1999/xlink" content-type="kingdom">Animalia</named-content></kwd><kwd><named-content xmlns:xlink="http://www.w3.org/1999/xlink" content-type="order">Phyllodocida</named-content></kwd><kwd><named-content xmlns:xlink="http://www.w3.org/1999/xlink" content-type="family">Polynoidae</named-content></kwd></kwd-group><mixed-citation publication-type="journal"><person-group><name><surname>Hatch</surname><given-names>Avery S.</given-names></name><name><surname>Liew</surname><given-names>Haebin</given-names></name><name><surname>Hourdez</surname><given-names>﻿Stéphane</given-names></name><name><surname>Rouse</surname><given-names>Greg W.</given-names></name></person-group><article-title>Hungry scale worms: Phylogenetics of <italic><tp:taxon-name><tp:taxon-name-part taxon-name-part-type="genus" reg="Peinaleopolynoe">Peinaleopolynoe</tp:taxon-name-part></tp:taxon-name></italic> (<tp:taxon-name><tp:taxon-name-part taxon-name-part-type="family">Polynoidae</tp:taxon-name-part></tp:taxon-name>, <tp:taxon-name><tp:taxon-name-part taxon-name-part-type="phylum">Annelida</tp:taxon-name-part></tp:taxon-name>), with four new species</article-title><source>Zookeys</source><day>12</day><month>5</month><year>2020</year><volume>932</volume><fpage>27</fpage><lpage>74</lpage><pub-id pub-id-type="doi">10.3897/zookeys.932.48532</pub-id></mixed-citation></tp:treatment-meta><tp:nomenclature><tp:taxon-name><object-id xmlns:xlink="http://www.w3.org/1999/xlink" content-type="arpha" xlink:type="simple">F33B0694-BC3C-5539-8B5D-D14F95C9D83E</object-id>
              <tp:taxon-name-part taxon-name-part-type="genus" reg="Peinaleopolynoe">Peinaleopolynoe</tp:taxon-name-part>
              <tp:taxon-name-part taxon-name-part-type="species" reg="santacatalina">santacatalina</tp:taxon-name-part>
            </tp:taxon-name><tp:taxon-authority>Pettibone, 1993</tp:taxon-authority><xref ref-type="fig" rid="F5">Figure 5</xref></tp:nomenclature><tp:treatment-sec sec-type="material" id="SECID0EZBDK"><title>Material examined.</title><p>Seven specimens (<named-content xmlns:xlink="http://www.w3.org/1999/xlink" content-type="dwc:institutional_code" xlink:type="simple">SIO-BIC</named-content> A8487, <named-content xmlns:xlink="http://www.w3.org/1999/xlink" content-type="dwc:institutional_code" xlink:type="simple">SIO-BIC</named-content> A8565, <named-content xmlns:xlink="http://www.w3.org/1999/xlink" content-type="dwc:institutional_code" xlink:type="simple">SIO-BIC</named-content> A8566, <named-content xmlns:xlink="http://www.w3.org/1999/xlink" content-type="dwc:institutional_code" xlink:type="simple">SIO-BIC</named-content> A8567, <named-content xmlns:xlink="http://www.w3.org/1999/xlink" content-type="dwc:institutional_code" xlink:type="simple">SIO-BIC</named-content> A10927) from the Rosebud Whalefall off the coast of San Diego, California (<named-content xmlns:xlink="http://www.w3.org/1999/xlink" content-type="dwc:verbatimCoordinates" xlink:type="simple"><named-content content-type="geo-json" specific-use="{&#34;type&#34;:&#34;Point&#34;,&#34;coordinates&#34;:[-117.487500,32.777000]}" id="NCID0E2CDK" xlink:type="simple">32°46.62'N, 117°29.25'W</named-content></named-content>), ROV “Doc Ricketts” dive 471, 842 m depth, 18 May 2013. One specimen (<named-content xmlns:xlink="http://www.w3.org/1999/xlink" content-type="dwc:institutional_code" xlink:type="simple">SIO-BIC</named-content> A8487) fixed in formalin and preserved in 50% ethanol, with elytra fixed and preserved in 95%. Six specimens (<named-content xmlns:xlink="http://www.w3.org/1999/xlink" content-type="dwc:institutional_code" xlink:type="simple">SIO-BIC</named-content> A8565, <named-content xmlns:xlink="http://www.w3.org/1999/xlink" content-type="dwc:institutional_code" xlink:type="simple">SIO-BIC</named-content> A8566, <named-content xmlns:xlink="http://www.w3.org/1999/xlink" content-type="dwc:institutional_code" xlink:type="simple">SIO-BIC</named-content> A8567, A10927) fixed in formalin and preserved in 50% ethanol. Twenty-eight specimens (<named-content xmlns:xlink="http://www.w3.org/1999/xlink" content-type="dwc:institutional_code" xlink:type="simple">SIO-BIC</named-content> A8489, <named-content xmlns:xlink="http://www.w3.org/1999/xlink" content-type="dwc:institutional_code" xlink:type="simple">SIO-BIC</named-content> A10924) from the Rosebud Whalefall (<named-content xmlns:xlink="http://www.w3.org/1999/xlink" content-type="dwc:verbatimCoordinates" xlink:type="simple"><named-content content-type="geo-json" specific-use="{&#34;type&#34;:&#34;Point&#34;,&#34;coordinates&#34;:[-117.453000,32.771667]}" id="NCID0EBEDK" xlink:type="simple">32°46.30'N, 117°27.18'W</named-content></named-content>), ROV “Doc Ricketts” dive 623, 850 m depth, 20 June 2014. Three of the <named-content xmlns:xlink="http://www.w3.org/1999/xlink" content-type="dwc:institutional_code" xlink:type="simple">SIO-BIC</named-content> A8489 specimens fixed and preserved in 95% ethanol, with elytra fixed and preserved in 95% ethanol; the remaining specimen fixed in formalin. Twenty-four specimens (<named-content xmlns:xlink="http://www.w3.org/1999/xlink" content-type="dwc:institutional_code" xlink:type="simple">SIO-BIC</named-content> A10924) fixed and preserved in 95% ethanol. One specimen (<named-content xmlns:xlink="http://www.w3.org/1999/xlink" content-type="dwc:institutional_code" xlink:type="simple">SIO-BIC</named-content> A8490) from the Del Mar Seeps off the coast of San Diego, California (<named-content xmlns:xlink="http://www.w3.org/1999/xlink" content-type="dwc:verbatimCoordinates" xlink:type="simple"><named-content content-type="geo-json" specific-use="{&#34;type&#34;:&#34;Point&#34;,&#34;coordinates&#34;:[-117.782333,32.904167]}" id="NCID0EYEDK" xlink:type="simple">32°54.25'N, 117°46.94'W</named-content></named-content>), ROV “Doc Ricketts” dive 472, 1020 m depth, 19 May 2013; fixed in formalin and preserved in 50% ethanol, with elytra fixed and preserved in 95% ethanol.</p><fig id="F5" position="float" orientation="portrait"><object-id xmlns:xlink="http://www.w3.org/1999/xlink" content-type="doi" xlink:type="simple">10.3897/zookeys.932.48532.figure5</object-id><object-id xmlns:xlink="http://www.w3.org/1999/xlink" content-type="arpha" xlink:type="simple">78855AF3-E2CA-5EE8-90FF-86A37B7A2FB5</object-id><label>Figure 5.</label><caption><p><italic><tp:taxon-name><tp:taxon-name-part taxon-name-part-type="genus" reg="Peinaleopolynoe">Peinaleopolynoe</tp:taxon-name-part> <tp:taxon-name-part taxon-name-part-type="species" reg="santacatalina">santacatalina</tp:taxon-name-part></tp:taxon-name></italic> specimens <bold>A</bold><named-content xmlns:xlink="http://www.w3.org/1999/xlink" content-type="dwc:institutional_code" xlink:type="simple">SIO-BIC</named-content> A8487, live dorsal view <bold>B</bold><italic><tp:taxon-name><tp:taxon-name-part taxon-name-part-type="genus" reg="Peinaleopolynoe">Peinaleopolynoe</tp:taxon-name-part> <tp:taxon-name-part taxon-name-part-type="species" reg="santacatalina">santacatalina</tp:taxon-name-part></tp:taxon-name></italic> observed on the Rosebud Whalefall off the coast of San Diego, CA <bold>C</bold><named-content xmlns:xlink="http://www.w3.org/1999/xlink" content-type="dwc:institutional_code" xlink:type="simple">SIO-BIC</named-content> A8489, live dorsal view without elytra. Numbers next to the elytrophores indicate the pairs of elytra (ten total) <bold>D</bold><named-content xmlns:xlink="http://www.w3.org/1999/xlink" content-type="dwc:institutional_code" xlink:type="simple">SIO-BIC</named-content> A10927, live ventral view. Arrows indicate the four pairs of papillae on segments 12–15. Abbreviations: el, elytrophore; br, single large group of branchiae on elytrigerous segment; br1, branchiae small group 1 attached to dorsal tubercle on cirrigerous segment; br2, branchiae large group 2 attached near base of notopodium on cirrigerous segment. Scale bars: 5 mm (<bold>A, C, D</bold>); 10 mm (<bold>B</bold>).</p></caption><graphic xmlns:xlink="http://www.w3.org/1999/xlink" xlink:href="zookeys-932-027-g005.jpg" position="float" orientation="portrait" xlink:type="simple" id="oo_409275.jpg"><uri content-type="original_file" xlink:type="simple">https://binary.pensoft.net/fig/409275</uri></graphic></fig></tp:treatment-sec><tp:treatment-sec sec-type="description" id="SECID0E2GDK"><title>Supplementary description.</title><p>Elytra and elytrophores large, bulbous, ten pairs, on segments 2, 4, 5, 7, 9, 11, 13, 15, 17, 19. Elytra thin, smooth edges, oval-shaped with a very small sub-reniform notch at the anterior-facing edges. Elytra large, covering dorsum (Fig. <xref ref-type="fig" rid="F5">5A, B</xref>). Chaetae and dorsal cirri extending beyond the width of elytra (Fig. <xref ref-type="fig" rid="F5">5A</xref>). Elytra on segments 2, 17, 19 ca. half the size to three quarters of the size of mid-body elytra. Elytra on segments 17, 19 curving to a lateral point away from the midline (Fig. <xref ref-type="fig" rid="F5">5B</xref>). All specimens having lost some elytra in sampling process. Ten pairs of elytra confirmed by the presence of ten bulbous elytrophores, very small on segment 19 (Fig. <xref ref-type="fig" rid="F5">5C</xref>). Elytral color ranging from iridescent, light pink to deep red. Remaining morphological characters examined matching <xref ref-type="bibr" rid="B31">Pettibone’s (1993)</xref> original description, most importantly the presence of ventral papillae on segments 12–15 (Fig. <xref ref-type="fig" rid="F5">5D</xref>).</p></tp:treatment-sec><tp:treatment-sec sec-type="remarks" id="SECID0EZHDK"><title>Remarks.</title><p>The specimens studied here were mostly collected from the San Diego whalefall (850 m depth), ca. 110 km southeast from the type locality whalefall (1240 m depth), and matched <xref ref-type="bibr" rid="B31">Pettibone’s (1993)</xref> description. One specimen, <named-content xmlns:xlink="http://www.w3.org/1999/xlink" content-type="dwc:institutional_code" xlink:type="simple">SIO-BIC</named-content> A8490, was also collected at ~ 1000 m from a methane seep off Del Mar, southern California. <italic><tp:taxon-name><tp:taxon-name-part taxon-name-part-type="genus" reg="Peinaleopolynoe">Peinaleopolynoe</tp:taxon-name-part> <tp:taxon-name-part taxon-name-part-type="species" reg="santacatalina">santacatalina</tp:taxon-name-part></tp:taxon-name></italic> differs from the remaining <italic><tp:taxon-name><tp:taxon-name-part taxon-name-part-type="genus" reg="Peinaleopolynoe">Peinaleopolynoe</tp:taxon-name-part></tp:taxon-name></italic> taxa in that it has ten pairs of elytra as opposed to nine and no modified segment 19 (Table <xref ref-type="table" rid="T5">5</xref>).</p></tp:treatment-sec><tp:treatment-sec><!--Section generated to contain objects referenced in tp:taxon-treatment.--><table-wrap id="T5" position="float" orientation="portrait"><label>Table 5.</label><caption><p>Morphological diagnostic characters of the six <italic><tp:taxon-name><tp:taxon-name-part taxon-name-part-type="genus" reg="Peinaleopolynoe">Peinaleopolynoe</tp:taxon-name-part></tp:taxon-name></italic> spp.</p></caption><table id="TID0EC6BK" rules="all"><tbody><tr><th rowspan="1" colspan="1">Characters</th><th rowspan="1" colspan="1">
                      <italic><tp:taxon-name><tp:taxon-name-part taxon-name-part-type="genus" reg="Peinaleopolynoe">P.</tp:taxon-name-part> <tp:taxon-name-part taxon-name-part-type="species" reg="sillardi">sillardi</tp:taxon-name-part></tp:taxon-name></italic>
                    </th><th rowspan="1" colspan="1">
                      <italic><tp:taxon-name><tp:taxon-name-part taxon-name-part-type="genus" reg="Peinaleopolynoe">P.</tp:taxon-name-part> <tp:taxon-name-part taxon-name-part-type="species" reg="santacatalina">santacatalina</tp:taxon-name-part></tp:taxon-name></italic>
                    </th><th rowspan="1" colspan="1"><italic><tp:taxon-name><tp:taxon-name-part taxon-name-part-type="genus" reg="Peinaleopolynoe">P.</tp:taxon-name-part> <tp:taxon-name-part taxon-name-part-type="species" reg="orphanae">orphanae</tp:taxon-name-part></tp:taxon-name></italic> sp. nov.</th><th rowspan="1" colspan="1"><italic><tp:taxon-name><tp:taxon-name-part taxon-name-part-type="genus" reg="Peinaleopolynoe">P.</tp:taxon-name-part> <tp:taxon-name-part taxon-name-part-type="species" reg="elvisi">elvisi</tp:taxon-name-part></tp:taxon-name></italic> sp. nov.</th><th rowspan="1" colspan="1"><italic><tp:taxon-name><tp:taxon-name-part taxon-name-part-type="genus" reg="Peinaleopolynoe">P.</tp:taxon-name-part> <tp:taxon-name-part taxon-name-part-type="species" reg="goffrediae">goffrediae</tp:taxon-name-part></tp:taxon-name></italic> sp. nov.</th><th rowspan="1" colspan="1"><italic><tp:taxon-name><tp:taxon-name-part taxon-name-part-type="genus" reg="Peinaleopolynoe">P.</tp:taxon-name-part> <tp:taxon-name-part taxon-name-part-type="species" reg="mineoi">mineoi</tp:taxon-name-part></tp:taxon-name></italic> sp. nov.</th></tr><tr><td rowspan="1" colspan="1">
                      <bold>Segments</bold>
                    </td><td rowspan="1" colspan="1">21</td><td rowspan="1" colspan="1">21</td><td rowspan="1" colspan="1">21</td><td rowspan="1" colspan="1">21</td><td rowspan="1" colspan="1">21</td><td rowspan="1" colspan="1">21</td></tr><tr><td rowspan="1" colspan="1">
                      <bold>Pharynx</bold>
                    </td><td rowspan="1" colspan="1">7 pairs of border papillae</td><td rowspan="1" colspan="1">7 pairs of border papillae</td><td rowspan="1" colspan="1">7 dorsal &amp; 6 ventral border papillae</td><td rowspan="1" colspan="1">6 pairs of border papillae</td><td rowspan="1" colspan="1">7 dorsal &amp; 6 ventral border papillae</td><td rowspan="1" colspan="1">7 dorsal &amp; 6 ventral border papillae</td></tr><tr><td rowspan="1" colspan="1">
                      <bold>Elytra</bold>
                    </td><td rowspan="1" colspan="1">9 pairs: seg. 2, 4, 5, 7, 9, 11, 13, 15, 17</td><td rowspan="1" colspan="1">10 pairs: seg. 2, 4, 5, 7, 9, 11, 13, 15, 17, 19</td><td rowspan="1" colspan="1">9 pairs: seg. 2, 4, 5, 7, 9, 11, 13, 15, 17</td><td rowspan="1" colspan="1">9 pairs: seg. 2, 4, 5, 7, 9, 11, 13, 15, 17</td><td rowspan="1" colspan="1">9 pairs: seg. 2, 4, 5, 7, 9, 11, 13, 15, 17</td><td rowspan="1" colspan="1">9 pairs: seg. 2, 4, 5, 7, 9, 11, 13, 15, 17</td></tr><tr><td rowspan="1" colspan="1">
                      <bold>Macrotubercles on Elytra</bold>
                    </td><td rowspan="1" colspan="1">?</td><td rowspan="1" colspan="1">Few pointed on posterior margin</td><td rowspan="1" colspan="1">Few broad rounded on posterior margin</td><td rowspan="1" colspan="1">Single broad on posterior margin</td><td rowspan="1" colspan="1">Few pointed on posterior margin</td><td rowspan="1" colspan="1">Few broad rounded on posterior margin</td></tr><tr><td rowspan="1" colspan="1">
                      <bold>Branchiae</bold>
                    </td><td rowspan="1" colspan="1">Seg. 2-near the end of body</td><td rowspan="1" colspan="1">Seg. 2–20</td><td rowspan="1" colspan="1">Seg. 3–18</td><td rowspan="1" colspan="1">Seg. 3–16</td><td rowspan="1" colspan="1">Seg. 2–17</td><td rowspan="1" colspan="1">Seg. 3–16</td></tr><tr><td rowspan="1" colspan="1">
                      <bold>Modified Segments</bold>
                    </td><td rowspan="1" colspan="1">Seg. 19: lacking dorsal cirri and elytrophores</td><td rowspan="1" colspan="1">N/A</td><td rowspan="1" colspan="1">Seg. 19: lacking dorsal cirri and elytrophores</td><td rowspan="1" colspan="1">Seg. 19: lacking dorsal cirri and elytrophores</td><td rowspan="1" colspan="1">Seg. 19: lacking dorsal cirri and elytrophores</td><td rowspan="1" colspan="1">Seg. 19: lacking dorsal cirri and elytrophores</td></tr><tr><td rowspan="1" colspan="1">
                      <bold>Ventral Segmental Papillae</bold>
                    </td><td rowspan="1" colspan="1">4 pairs: seg. 12–15; relatively long, laterally curved</td><td rowspan="1" colspan="1">4 pairs: seg. 12–15; relatively long, laterally curved</td><td rowspan="1" colspan="1">4 pairs: seg. 12–15; small, rounded, cylindrical</td><td rowspan="1" colspan="1">4 pairs: seg. 12–15; relatively long, laterally curved</td><td rowspan="1" colspan="1">4 pairs: seg. 12–15; relatively long, laterally curved</td><td rowspan="1" colspan="1">4 pairs: seg. 12–15; relatively long, laterally curved</td></tr><tr><td rowspan="1" colspan="1">
                      <bold>Dorsal Cirri</bold>
                    </td><td rowspan="1" colspan="1">Seg. 3, 6, 8, 10, 12, 14, 16, 18, 20, 21</td><td rowspan="1" colspan="1">Seg. 3, 6, 8, 10, 12, 14, 16, 18, 20, 21</td><td rowspan="1" colspan="1">Seg. 3, 6, 8, 10, 12, 14, 16, 18, 20, 21</td><td rowspan="1" colspan="1">Seg. 3, 6, 8, 10, 12, 14, 16, 18, 20, 21</td><td rowspan="1" colspan="1">Seg. 3, 6, 8, 10, 12, 14, 16, 18, 20, 21</td><td rowspan="1" colspan="1">Seg. 3, 6, 8, 10, 12, 14, 16, 18, 20, 21</td></tr><tr><td rowspan="1" colspan="1">
                      <bold>Jaws</bold>
                    </td><td rowspan="1" colspan="1">Hooked with lateral teeth</td><td rowspan="1" colspan="1">Hooked with small and larger teeth on inner borders</td><td rowspan="1" colspan="1">Hooked with small teeth on inner borders</td><td rowspan="1" colspan="1">Hooked with small teeth on inner borders</td><td rowspan="1" colspan="1">Hooked with small teeth on inner borders</td><td rowspan="1" colspan="1">Hooked with large, rounded, protruding teeth on inner borders</td></tr><tr><td rowspan="1" colspan="1">
                      <bold>Angle of Neuroacicular Lobe</bold>
                    </td><td rowspan="1" colspan="1">Nearly horizontal</td><td rowspan="1" colspan="1">Nearly horizontal</td><td rowspan="1" colspan="1">Nearly horizontal</td><td rowspan="1" colspan="1">Nearly horizontal</td><td rowspan="1" colspan="1">Diagonal</td><td rowspan="1" colspan="1">Nearly horizontal</td></tr><tr><td rowspan="1" colspan="1">
                      <bold>Known Habitat</bold>
                    </td><td rowspan="1" colspan="1">Organic remains</td><td rowspan="1" colspan="1">Whalefalls, seep</td><td rowspan="1" colspan="1">Seep, hydrothermal vent microbial mat</td><td rowspan="1" colspan="1">Whalefall, deployed bone &amp; wood</td><td rowspan="1" colspan="1">Whalefall</td><td rowspan="1" colspan="1">Deployed bone &amp; wood</td></tr></tbody></table></table-wrap></tp:treatment-sec><ref-list><ref id="B31"><mixed-citation xmlns:xlink="http://www.w3.org/1999/xlink" xlink:type="simple"><person-group><name name-style="western"><surname>Pettibone</surname><given-names>MH</given-names></name></person-group> (<year>1993</year>) <article-title>Polynoid polychaetes associated with a whale skeleton in the bathyal Santa Catalina Basin.</article-title><source>Proceedings of the Biological Society of Washington</source><volume>106</volume>(<issue>4</issue>): <fpage>678</fpage>–<lpage>688</lpage>.</mixed-citation></ref></ref-list></tp:taxon-treatment>
