# Supplementary material for: Hungry scale worms: Phylogenetics of Peinaleopolynoe (Polynoidae, Annelida), with four new species
Source: Zookeys. 2020 May 12;932:27–74. doi: 10.3897/zookeys.932.48532 (PMC7237507; doi:10.3897/zookeys.932.48532)
Supplement: XML Treatment for Peinaleopolynoe orphanae [file zookeys.932.48532-treatment4.xml]

<!DOCTYPE tp:taxon-treatment
  PUBLIC "-//TaxonX//DTD Taxonomic Treatment Publishing DTD v0 20100105//EN" "tax-treatment-NSO.dtd">
<tp:taxon-treatment xmlns:tp="http://www.plazi.org/taxpub"><tp:treatment-meta><kwd-group><label>Taxon classification</label><kwd><named-content xmlns:xlink="http://www.w3.org/1999/xlink" content-type="kingdom">Animalia</named-content></kwd><kwd><named-content xmlns:xlink="http://www.w3.org/1999/xlink" content-type="order">Phyllodocida</named-content></kwd><kwd><named-content xmlns:xlink="http://www.w3.org/1999/xlink" content-type="family">Polynoidae</named-content></kwd></kwd-group><mixed-citation publication-type="journal"><person-group><name><surname>Hatch</surname><given-names>Avery S.</given-names></name><name><surname>Liew</surname><given-names>Haebin</given-names></name><name><surname>Hourdez</surname><given-names>﻿Stéphane</given-names></name><name><surname>Rouse</surname><given-names>Greg W.</given-names></name></person-group><article-title>Hungry scale worms: Phylogenetics of <italic><tp:taxon-name><tp:taxon-name-part taxon-name-part-type="genus" reg="Peinaleopolynoe">Peinaleopolynoe</tp:taxon-name-part></tp:taxon-name></italic> (<tp:taxon-name><tp:taxon-name-part taxon-name-part-type="family">Polynoidae</tp:taxon-name-part></tp:taxon-name>, <tp:taxon-name><tp:taxon-name-part taxon-name-part-type="phylum">Annelida</tp:taxon-name-part></tp:taxon-name>), with four new species</article-title><source>Zookeys</source><day>12</day><month>5</month><year>2020</year><volume>932</volume><fpage>27</fpage><lpage>74</lpage><pub-id pub-id-type="doi">10.3897/zookeys.932.48532</pub-id></mixed-citation></tp:treatment-meta><tp:nomenclature><tp:taxon-name><object-id xmlns:xlink="http://www.w3.org/1999/xlink" content-type="arpha" xlink:type="simple">0EAC0223-E07D-5D35-A084-7F283EFDDF9B</object-id>
              <tp:taxon-name-part taxon-name-part-type="genus" reg="Peinaleopolynoe">Peinaleopolynoe</tp:taxon-name-part>
              <tp:taxon-name-part taxon-name-part-type="species" reg="orphanae">orphanae</tp:taxon-name-part>
              <object-id xmlns:xlink="http://www.w3.org/1999/xlink" content-type="zoobank" xlink:type="simple">http://zoobank.org/759AD6A2-7695-42FC-9E33-0EF105A1D97A</object-id>
            </tp:taxon-name><tp:taxon-authority>Hatch &amp; Rouse</tp:taxon-authority><tp:taxon-status xmlns:xlink="http://www.w3.org/1999/xlink" xlink:type="simple">sp. nov.</tp:taxon-status><xref ref-type="fig" rid="F6">Figures 6A–E</xref><xref ref-type="fig" rid="F7">, 7A</xref><xref ref-type="fig" rid="F8">, 8</xref><xref ref-type="fig" rid="F9">, 9</xref><xref ref-type="fig" rid="F10">, 10A</xref><xref ref-type="fig" rid="F11">, 11</xref><tp:nomenclature-citation-list><tp:nomenclature-citation><tp:taxon-name>
                  <tp:taxon-name-part taxon-name-part-type="genus" reg="Peinaleopolynoe">Peinaleopolynoe</tp:taxon-name-part>
                </tp:taxon-name><comment>sp. nov. 1 <xref ref-type="bibr" rid="B11">Goffredi et al., 2017</xref>.</comment></tp:nomenclature-citation></tp:nomenclature-citation-list></tp:nomenclature><tp:treatment-sec sec-type="type locality" id="SECID0EOLDK"><title>Type locality.</title><p>Hydrothermal vents of the Pescadero Basin in the Gulf of California, Mexico (<named-content xmlns:xlink="http://www.w3.org/1999/xlink" content-type="dwc:verbatimCoordinates" xlink:type="simple"><named-content content-type="geo-json" specific-use="{&#34;type&#34;:&#34;Point&#34;,&#34;coordinates&#34;:[-108.862167,23.953833]}" id="NCID0EXLDK" xlink:type="simple">23°57.23'N, 108°51.73'W</named-content></named-content>), ROV “Doc Ricketts” Dive 757, 3700 m depth, 24 April 2015.</p></tp:treatment-sec><tp:treatment-sec sec-type="material" id="SECID0E3LDK"><title>Material examined.</title><p><bold>Type specimen: <italic>Holotype</italic></bold> (<named-content xmlns:xlink="http://www.w3.org/1999/xlink" content-type="dwc:institutional_code" xlink:type="simple">SIO-BIC</named-content> A6151) from the Pescadero Basin in the Gulf of California, Mexico (<named-content xmlns:xlink="http://www.w3.org/1999/xlink" content-type="dwc:verbatimCoordinates" xlink:type="simple"><named-content content-type="geo-json" specific-use="{&#34;type&#34;:&#34;Point&#34;,&#34;coordinates&#34;:[-108.862167,23.953833]}" id="NCID0EOMDK" xlink:type="simple">23°57.23'N, 108°51.73'W</named-content></named-content>), ROV “Doc Ricketts” Dive 757, 3700 m depth, 24 April 2015; fixed in formalin and preserved in 50% ethanol, with elytra fixed and preserved in 95% ethanol. <bold><italic>Paratypes</italic></bold>: Two specimens (<named-content xmlns:xlink="http://www.w3.org/1999/xlink" content-type="dwc:institutional_code" xlink:type="simple">SIO-BIC</named-content> A8597 and <named-content xmlns:xlink="http://www.w3.org/1999/xlink" content-type="dwc:institutional_code" xlink:type="simple">SIO-BIC</named-content> A6166) from the same location as holotype; both fixed in formalin and preserved in 50% ethanol, with elytra fixed and preserved in 95% ethanol. Five specimens (<named-content xmlns:xlink="http://www.w3.org/1999/xlink" content-type="dwc:institutional_code" xlink:type="simple">SIO-BIC</named-content> A6150, <named-content xmlns:xlink="http://www.w3.org/1999/xlink" content-type="dwc:institutional_code" xlink:type="simple">SIO-BIC</named-content> A6155, <named-content xmlns:xlink="http://www.w3.org/1999/xlink" content-type="dwc:institutional_code" xlink:type="simple">SIO-BIC</named-content> A6163, <abbrev xmlns:xlink="http://www.w3.org/1999/xlink" content-type="institution" xlink:title="Instituto de Ciencias del Mar y Limnologia, Universidad Nacional Autónoma de México, Mazatlán, Mexico" id="ABBRID0EPNDK" xlink:type="simple">UNAM-ICML-EMU</abbrev>-12666) from the Pescadero Basin in the Gulf of California, Mexico (<named-content xmlns:xlink="http://www.w3.org/1999/xlink" content-type="dwc:verbatimCoordinates" xlink:type="simple"><named-content content-type="geo-json" specific-use="{&#34;type&#34;:&#34;Point&#34;,&#34;coordinates&#34;:[-108.833000,24.000000]}" id="NCID0EXNDK" xlink:type="simple">24°0'N, 108°49.98'W</named-content></named-content>), ROV “Doc Ricketts” Dive 750, 3676 m depth, 18 April 2015; all five specimens fixed in formalin and preserved in 50% ethanol, with elytra fixed and preserved in 95% ethanol. One specimen (<named-content xmlns:xlink="http://www.w3.org/1999/xlink" content-type="dwc:institutional_code" xlink:type="simple">SIO-BIC</named-content> A6312) from the Pescadero Basin in the Gulf of California, Mexico (<named-content xmlns:xlink="http://www.w3.org/1999/xlink" content-type="dwc:verbatimCoordinates" xlink:type="simple"><named-content content-type="geo-json" specific-use="{&#34;type&#34;:&#34;Point&#34;,&#34;coordinates&#34;:[-108.833000,24.000000]}" id="NCID0EEODK" xlink:type="simple">24°0.00'N, 108°49.98'W</named-content></named-content>), ROV “Doc Ricketts” Dive 751, 3676 m depth, 19 April 2015; fixed in formalin and preserved in 50% ethanol, with elytra fixed and preserved in 95% ethanol. One specimen (<named-content xmlns:xlink="http://www.w3.org/1999/xlink" content-type="dwc:institutional_code" xlink:type="simple">SIO-BIC</named-content> A9989) from the Pescadero Basin in the Gulf of California, Mexico (<named-content xmlns:xlink="http://www.w3.org/1999/xlink" content-type="dwc:verbatimCoordinates" xlink:type="simple"><named-content content-type="geo-json" specific-use="{&#34;type&#34;:&#34;Point&#34;,&#34;coordinates&#34;:[-108.861833,23.956167]}" id="NCID0ERODK" xlink:type="simple">23°57.37'N, 108°51.71'W</named-content></named-content>), ROV “SuBastian” Dive S0196, 3688 m depth, 17 November 2018; fixed and preserved in 95% ethanol. One specimen (<named-content xmlns:xlink="http://www.w3.org/1999/xlink" content-type="dwc:institutional_code" xlink:type="simple">SIO-BIC</named-content> A9988) from the Pescadero Basin in the Gulf of California, Mexico (<named-content xmlns:xlink="http://www.w3.org/1999/xlink" content-type="dwc:verbatimCoordinates" xlink:type="simple"><named-content content-type="geo-json" specific-use="{&#34;type&#34;:&#34;Point&#34;,&#34;coordinates&#34;:[-108.863667,23.956833]}" id="NCID0E5ODK" xlink:type="simple">23°57.41'N, 108°51.82'W</named-content></named-content>), ROV “SuBastian” Dive S0196, 3670 m depth, 17 November 2018; fixed in formalin and preserved in 50% ethanol, with elytra fixed and preserved in 95% ethanol. Four specimens (<named-content xmlns:xlink="http://www.w3.org/1999/xlink" content-type="dwc:institutional_code" xlink:type="simple">SIO-BIC</named-content> A10922, <named-content xmlns:xlink="http://www.w3.org/1999/xlink" content-type="dwc:institutional_code" xlink:type="simple">SIO-BIC</named-content> A10921, <named-content xmlns:xlink="http://www.w3.org/1999/xlink" content-type="dwc:institutional_code" xlink:type="simple">SIO-BIC</named-content> A10923, <named-content xmlns:xlink="http://www.w3.org/1999/xlink" content-type="dwc:institutional_code" xlink:type="simple">SIO-BIC</named-content> A10003) from the Pescadero Basin in the Gulf of California, Mexico (<named-content xmlns:xlink="http://www.w3.org/1999/xlink" content-type="dwc:verbatimCoordinates" xlink:type="simple"><named-content content-type="geo-json" specific-use="{&#34;type&#34;:&#34;Point&#34;,&#34;coordinates&#34;:[-108.855667,23.941833]}" id="NCID0E1PDK" xlink:type="simple">23°56.51'N, 108°51.34'W</named-content></named-content>), ROV “SuBastian” Dive S0197, 3692 m depth, 18 November 2018; all four specimens fixed in 95% ethanol and preserved in 50% ethanol. Two specimens (<named-content xmlns:xlink="http://www.w3.org/1999/xlink" content-type="dwc:institutional_code" xlink:type="simple">SIO-BIC</named-content> A10001, <named-content xmlns:xlink="http://www.w3.org/1999/xlink" content-type="dwc:institutional_code" xlink:type="simple">SIO-BIC</named-content> A9996) from the Pescadero Basin in the Gulf of California, Mexico (<named-content xmlns:xlink="http://www.w3.org/1999/xlink" content-type="dwc:verbatimCoordinates" xlink:type="simple"><named-content content-type="geo-json" specific-use="{&#34;type&#34;:&#34;Point&#34;,&#34;coordinates&#34;:[-108.855833,23.941500]}" id="NCID0EMQDK" xlink:type="simple">23°56.49'N, 108°51.35'W</named-content></named-content>), ROV “SuBastian” Dive S0197, 3666–3667 m depth, 18 November 2018; one fixed in formalin and preserved in 50% ethanol, with elytra fixed and preserved in 95% ethanol, and one fixed in 95% ethanol and preserved in 50% ethanol. Eight specimens (<named-content xmlns:xlink="http://www.w3.org/1999/xlink" content-type="dwc:institutional_code" xlink:type="simple">SIO-BIC</named-content> A10021, <named-content xmlns:xlink="http://www.w3.org/1999/xlink" content-type="dwc:institutional_code" xlink:type="simple">SIO-BIC</named-content> A10025, <named-content xmlns:xlink="http://www.w3.org/1999/xlink" content-type="dwc:institutional_code" xlink:type="simple">SIO-BIC</named-content> A10037, <named-content xmlns:xlink="http://www.w3.org/1999/xlink" content-type="dwc:institutional_code" xlink:type="simple">SIO-BIC</named-content> A10020, <named-content xmlns:xlink="http://www.w3.org/1999/xlink" content-type="dwc:institutional_code" xlink:type="simple">SIO-BIC</named-content> A10026, <named-content xmlns:xlink="http://www.w3.org/1999/xlink" content-type="dwc:institutional_code" xlink:type="simple">SIO-BIC</named-content> A10022, <named-content xmlns:xlink="http://www.w3.org/1999/xlink" content-type="dwc:institutional_code" xlink:type="simple">SIO-BIC</named-content> A10023, <named-content xmlns:xlink="http://www.w3.org/1999/xlink" content-type="dwc:institutional_code" xlink:type="simple">SIO-BIC</named-content> A10024, <named-content xmlns:xlink="http://www.w3.org/1999/xlink" content-type="dwc:institutional_code" xlink:type="simple">SIO-BIC</named-content> A10036) from the Pescadero Basin in the Gulf of California, Mexico (<named-content xmlns:xlink="http://www.w3.org/1999/xlink" content-type="dwc:verbatimCoordinates" xlink:type="simple"><named-content content-type="geo-json" specific-use="{&#34;type&#34;:&#34;Point&#34;,&#34;coordinates&#34;:[-108.861833,23.956167]}" id="NCID0EBSDK" xlink:type="simple">23°57.37'N, 108°51.71'W</named-content></named-content>), ROV “SuBastian” Dive S0200, 3687–3688 m depth, 21 November 2018; three fixed in formalin and preserved in 50% ethanol, with elytra fixed and preserved in 95% ethanol, one fixed in 95% ethanol and preserved in 50% ethanol, and four fixed and preserved in 95% ethanol. One specimen (<named-content xmlns:xlink="http://www.w3.org/1999/xlink" content-type="dwc:institutional_code" xlink:type="simple">SIO-BIC</named-content> A10926) from a vesicomyid clam bed near a whalefall in the Monterey Canyon, California (<named-content xmlns:xlink="http://www.w3.org/1999/xlink" content-type="dwc:verbatimCoordinates" xlink:type="simple"><named-content content-type="geo-json" specific-use="{&#34;type&#34;:&#34;Point&#34;,&#34;coordinates&#34;:[-122.083167,36.772167]}" id="NCID0EOSDK" xlink:type="simple">36°46.33'N, 122°4.99'W</named-content></named-content>), ROV “Doc Ricketts” Dive 208, ~2900 m depth, 28 October 2010; fixed and preserved in 95% ethanol.</p><fig id="F6" position="float" orientation="portrait"><object-id xmlns:xlink="http://www.w3.org/1999/xlink" content-type="doi" xlink:type="simple">10.3897/zookeys.932.48532.figure6</object-id><object-id xmlns:xlink="http://www.w3.org/1999/xlink" content-type="arpha" xlink:type="simple">A5E244AB-C807-5324-B0E4-FE4DAE9DACC6</object-id><label>Figure 6.</label><caption><p>In situ photos of the new <italic><tp:taxon-name><tp:taxon-name-part taxon-name-part-type="genus" reg="Peinaleopolynoe">Peinaleopolynoe</tp:taxon-name-part></tp:taxon-name></italic> spp. <bold>A–E</bold><italic><tp:taxon-name><tp:taxon-name-part taxon-name-part-type="genus" reg="Peinaleopolynoe">Peinaleopolynoe</tp:taxon-name-part> <tp:taxon-name-part taxon-name-part-type="species" reg="orphanae">orphanae</tp:taxon-name-part></tp:taxon-name></italic> sp. nov. observed in the Pescadero Basin, Gulf of California, Mexico: <bold>C, E</bold><italic><tp:taxon-name><tp:taxon-name-part taxon-name-part-type="genus" reg="Peinaleopolynoe">Peinaleopolynoe</tp:taxon-name-part> <tp:taxon-name-part taxon-name-part-type="species" reg="orphanae">orphanae</tp:taxon-name-part></tp:taxon-name></italic> sp. nov. fighting behavior observed; the everted pharynx is used to bite off pieces of the opponent’s elytra <bold>F</bold><italic><tp:taxon-name><tp:taxon-name-part taxon-name-part-type="genus" reg="Peinaleopolynoe">Peinaleopolynoe</tp:taxon-name-part> <tp:taxon-name-part taxon-name-part-type="species" reg="elvisi">elvisi</tp:taxon-name-part></tp:taxon-name></italic> sp. nov. holotype <named-content xmlns:xlink="http://www.w3.org/1999/xlink" content-type="dwc:institutional_code" xlink:type="simple">SIO-BIC</named-content> A8488 observed and collected next to a whale bone in the Monterey Canyon, California <bold>G</bold><italic><tp:taxon-name><tp:taxon-name-part taxon-name-part-type="genus" reg="Peinaleopolynoe">Peinaleopolynoe</tp:taxon-name-part> <tp:taxon-name-part taxon-name-part-type="species" reg="elvisi">elvisi</tp:taxon-name-part></tp:taxon-name></italic> sp. nov. paratype <named-content xmlns:xlink="http://www.w3.org/1999/xlink" content-type="dwc:institutional_code" xlink:type="simple">SIO-BIC</named-content> A9699 observed and collected on a pig bone deployment from Jaco Scar, Costa Rica <bold>H</bold><italic><tp:taxon-name><tp:taxon-name-part taxon-name-part-type="genus" reg="Peinaleopolynoe">Peinaleopolynoe</tp:taxon-name-part> <tp:taxon-name-part taxon-name-part-type="species" reg="goffrediae">goffrediae</tp:taxon-name-part></tp:taxon-name></italic> sp. nov. holotype <named-content xmlns:xlink="http://www.w3.org/1999/xlink" content-type="dwc:institutional_code" xlink:type="simple">SIO-BIC</named-content> A5485 observed and collected on a whalefall in the Monterey Canyon, California.</p></caption><graphic xmlns:xlink="http://www.w3.org/1999/xlink" xlink:href="zookeys-932-027-g006.jpg" position="float" orientation="portrait" xlink:type="simple" id="oo_409276.jpg"><uri content-type="original_file" xlink:type="simple">https://binary.pensoft.net/fig/409276</uri></graphic></fig></tp:treatment-sec><tp:treatment-sec sec-type="description" id="SECID0EXVDK"><title>Description.</title><p>In life, large, overlapping, iridescent blue elytra covering the dorsum. Dorsum with ciliated transverse bands extending onto bases of elytrophores and dorsal tubercles. Chaetae extending beyond the width of elytra (Figs <xref ref-type="fig" rid="F6">6A–E</xref>, <xref ref-type="fig" rid="F7">7A</xref>, <xref ref-type="fig" rid="F8">8A</xref>). Twenty-one segments total (Fig. <xref ref-type="fig" rid="F8">8A, B</xref>). Elytra and elytrophores large, bulbous, nine pairs, on segments 2, 4, 5, 7, 9, 11, 13, 15, 17 (Fig. <xref ref-type="fig" rid="F8">8A</xref>). Elytra sub-reniform, thick, and greatly textured with large, bulbous macrotubercles along posterior margin (Figs <xref ref-type="fig" rid="F7">7A</xref>, <xref ref-type="fig" rid="F8">8D</xref>, <xref ref-type="fig" rid="F10">10B, E</xref>). Elytra on segment 17 curve to a lateral point in live specimen (Fig. <xref ref-type="fig" rid="F7">7A</xref>). Pharynx with seven dorsal border papillae and six ventral border papillae (Fig. <xref ref-type="fig" rid="F8">8C</xref>). Bilobed prostomium with triangular anterior lobes bearing short, thin, very delicate lateral antennae (= minute frontal filaments, sensu <xref ref-type="bibr" rid="B31">Pettibone 1993</xref>). Smooth median antenna with bulbous ceratophore in anterior notch. Eyes lacking. Pair of thick, smooth, tapering palps, ca. three times the length of prostomium (Fig. <xref ref-type="fig" rid="F8">8E</xref>). Segment 1 with dorsal and ventral pairs of smooth, tapering anterior cirri (= tentacular cirri, sensu <xref ref-type="bibr" rid="B31">Pettibone 1993</xref>), ca. the same length as palps. Ventral anterior cirri slightly shorter than dorsal anterior cirri. Cirrophores of anterior cirri long and cylindrical, each with small acicular lobe on inner side (Fig. <xref ref-type="fig" rid="F8">8E, F</xref>). Smooth ventral cirri on segments 2–21 (Figs <xref ref-type="fig" rid="F8">8B</xref>, <xref ref-type="fig" rid="F9">9A, B</xref>). Buccal cirri of segment 2 modified, with bulbous ceratophores and longer styles, ca. four times the length of remaining ventral cirri (Fig. <xref ref-type="fig" rid="F8">8F</xref>). Buccal cirri attached to base of neuropodia. Ventral cirri on segments 3–21 attached to middle of neuropodia, with bulbous ceratophores and short, tapering styles. Dorsal cirri present on non-elytrigerous segments 3, 6, 8, 10, 12, 14, 16, 18, 20, 21 (Fig. <xref ref-type="fig" rid="F8">8A</xref>). Cirrophores of dorsal cirri cylindrical, rather long, fused to posterior sides of notopodia. Styles of dorsal cirri long, extending far beyond length of chaetae, filiform, tapering to fine tips. Segment 19 modified, lacking dorsal cirri and elytrophores (Fig. <xref ref-type="fig" rid="F8">8I</xref>). Arborescent branchiae compact, with numerous long terminal filaments, beginning on segment 3 (Fig. <xref ref-type="fig" rid="F8">8E</xref>) and continuing to segment 18 (Fig. <xref ref-type="fig" rid="F8">8I</xref>). Branchiae forming single large groups on elytrigerous segments, attached on bases of notopodia. Branchiae forming two groups on cirrigerous segments; small groups attached to dorsal tubercles and large groups attached near bases of notopodia (Fig. <xref ref-type="fig" rid="F8">8G</xref>). Nine pairs of thin rounded folds of unknown function attached to anterior sides of neuropodia on segments 4–12. On the right side, three additional thin rounded folds are visible on segments 13–15. Four pairs of ventral segmental papillae on segments 12–15 (Fig. <xref ref-type="fig" rid="F8">8B</xref>); small, rounded, and slightly cylindrical (Fig. <xref ref-type="fig" rid="F8">8H</xref>). Pygidium with a pair of anal cirri, not extending beyond the outline of the body (Fig. <xref ref-type="fig" rid="F8">8J</xref>). Parapodia biramous. Neuropodia ca. twice the length of notopodia, with an acicular process. On cirrigerous segments, notopodia with dorsal tubercles possessing small bundles of branchiae (Fig. <xref ref-type="fig" rid="F9">9A, B</xref>). Notopodia extending distally into acicular processes. Notochaetae in radiating bundles, stout, with double rows of spines (Fig. <xref ref-type="fig" rid="F9">9C</xref>); almost as long as neurochaetae. Neurochaetae slender, forming fan-shaped bundles (Fig. <xref ref-type="fig" rid="F9">9A, B</xref>). Superior neurochaetae (supra-acicular) with double rows of spines, and slightly curved tips (Fig. <xref ref-type="fig" rid="F9">9D</xref>). Inferior neurochaetae (sub-acicular) with double rows of teeth from the mid swelling to the hooked tips; smooth beneath the mid swelling (Fig. <xref ref-type="fig" rid="F9">9E</xref>). Inferior neurochaetae teeth are less prominent than the superior neurochaetae spines. Hooked jaws with small teeth on inner borders (Fig. <xref ref-type="fig" rid="F10">10A</xref>).</p><fig id="F7" position="float" orientation="portrait"><object-id xmlns:xlink="http://www.w3.org/1999/xlink" content-type="doi" xlink:type="simple">10.3897/zookeys.932.48532.figure7</object-id><object-id xmlns:xlink="http://www.w3.org/1999/xlink" content-type="arpha" xlink:type="simple">193A89B5-E0B3-5AFC-994D-6AFBD4763927</object-id><label>Figure 7.</label><caption><p>Live dorsal views of the new <italic><tp:taxon-name><tp:taxon-name-part taxon-name-part-type="genus" reg="Peinaleopolynoe">Peinaleopolynoe</tp:taxon-name-part></tp:taxon-name></italic> spp. <bold>A</bold><italic><tp:taxon-name><tp:taxon-name-part taxon-name-part-type="genus" reg="Peinaleopolynoe">Peinaleopolynoe</tp:taxon-name-part> <tp:taxon-name-part taxon-name-part-type="species" reg="orphanae">orphanae</tp:taxon-name-part></tp:taxon-name></italic> sp. nov. holotype <named-content xmlns:xlink="http://www.w3.org/1999/xlink" content-type="dwc:institutional_code" xlink:type="simple">SIO-BIC</named-content> A6151 <bold>B</bold><italic><tp:taxon-name><tp:taxon-name-part taxon-name-part-type="genus" reg="Peinaleopolynoe">Peinaleopolynoe</tp:taxon-name-part> <tp:taxon-name-part taxon-name-part-type="species" reg="elvisi">elvisi</tp:taxon-name-part></tp:taxon-name></italic> sp. nov. holotype <named-content xmlns:xlink="http://www.w3.org/1999/xlink" content-type="dwc:institutional_code" xlink:type="simple">SIO-BIC</named-content> A8488 <bold>C</bold><italic><tp:taxon-name><tp:taxon-name-part taxon-name-part-type="genus" reg="Peinaleopolynoe">Peinaleopolynoe</tp:taxon-name-part> <tp:taxon-name-part taxon-name-part-type="species" reg="goffrediae">goffrediae</tp:taxon-name-part></tp:taxon-name></italic> sp. nov. holotype <named-content xmlns:xlink="http://www.w3.org/1999/xlink" content-type="dwc:institutional_code" xlink:type="simple">SIO-BIC</named-content> A5485 <bold>D</bold><italic><tp:taxon-name><tp:taxon-name-part taxon-name-part-type="genus" reg="Peinaleopolynoe">Peinaleopolynoe</tp:taxon-name-part> <tp:taxon-name-part taxon-name-part-type="species" reg="mineoi">mineoi</tp:taxon-name-part></tp:taxon-name></italic> sp. nov. holotype <named-content xmlns:xlink="http://www.w3.org/1999/xlink" content-type="dwc:institutional_code" xlink:type="simple">SIO-BIC</named-content> A10071. Scale bars: 6 mm (<bold>A</bold>); 8 mm (<bold>B, C</bold>); 1 mm (<bold>D</bold>).</p></caption><graphic xmlns:xlink="http://www.w3.org/1999/xlink" xlink:href="zookeys-932-027-g007.jpg" position="float" orientation="portrait" xlink:type="simple" id="oo_409277.jpg"><uri content-type="original_file" xlink:type="simple">https://binary.pensoft.net/fig/409277</uri></graphic></fig><fig id="F8" position="float" orientation="portrait"><object-id xmlns:xlink="http://www.w3.org/1999/xlink" content-type="doi" xlink:type="simple">10.3897/zookeys.932.48532.figure8</object-id><object-id xmlns:xlink="http://www.w3.org/1999/xlink" content-type="arpha" xlink:type="simple">5B5EDDC6-ECC8-5B00-B413-716F3C02D4B2</object-id><label>Figure 8.</label><caption><p>Macro photos and micrographs of <italic><tp:taxon-name><tp:taxon-name-part taxon-name-part-type="genus" reg="Peinaleopolynoe">P.</tp:taxon-name-part> <tp:taxon-name-part taxon-name-part-type="species" reg="orphanae">orphanae</tp:taxon-name-part></tp:taxon-name></italic> sp. nov. holotype <named-content xmlns:xlink="http://www.w3.org/1999/xlink" content-type="dwc:institutional_code" xlink:type="simple">SIO-BIC</named-content> A6151 and paratype <named-content xmlns:xlink="http://www.w3.org/1999/xlink" content-type="dwc:institutional_code" xlink:type="simple">SIO-BIC</named-content> A9996 <bold>A</bold> dorsal view, holotype <bold>B</bold> ventral view, holotype. Segments 12–15 are marked to indicate the presence of four pairs of papillae <bold>C</bold> frontal view of proboscis showing papillae, paratype. Numbers mark the papillae on the dorsal (seven papillae) and ventral (six papillae) surfaces <bold>D</bold> right elytron from segment 5, holotype <bold>E</bold> dorsal view of anterior, holotype <bold>F</bold> ventral view of anterior, holotype <bold>G</bold> right side branchiae on segments 8–11, holotype <bold>H</bold> ventral papillae on segments 12–15 (four pairs) indicated by arrows, holotype <bold>I</bold> dorsal view of posterior, holotype <bold>J</bold> ventral view of posterior, holotype. Abbreviations: XII, segment 12; XIII, segment 13; XIV, segment 14; XV, segment 15; ma, median antenna; la, lateral antenna; pa, palp; dac, dorsal anterior cirrus; vac, ventral anterior cirrus; el, elytrophore; br, single large group of branchiae on elytrigerous segment; noc, notochaetae; dc, dorsal cirrus; vc, ventral cirrus; bc, buccal cirrus; br1, branchiae small group 1 attached to dorsal tubercle on cirrigerous segment; br2, branchiae large group 2 attached near base of notopodium on cirrigerous segment; no, notopodium; ne, neuropodium; nec, neurochaetae; dt, dorsal tubercle; anc, anal cirrus. Scale bars: 4 mm (<bold>A, B</bold>); 2 mm (<bold>C–J</bold>).</p></caption><graphic xmlns:xlink="http://www.w3.org/1999/xlink" xlink:href="zookeys-932-027-g008.jpg" position="float" orientation="portrait" xlink:type="simple" id="oo_409278.jpg"><uri content-type="original_file" xlink:type="simple">https://binary.pensoft.net/fig/409278</uri></graphic></fig><fig id="F9" position="float" orientation="portrait"><object-id xmlns:xlink="http://www.w3.org/1999/xlink" content-type="doi" xlink:type="simple">10.3897/zookeys.932.48532.figure9</object-id><object-id xmlns:xlink="http://www.w3.org/1999/xlink" content-type="arpha" xlink:type="simple">9D95B125-75E8-5DE1-9CF7-B011CFCF5B31</object-id><label>Figure 9.</label><caption><p>Micrographs of <italic><tp:taxon-name><tp:taxon-name-part taxon-name-part-type="genus" reg="Peinaleopolynoe">P.</tp:taxon-name-part> <tp:taxon-name-part taxon-name-part-type="species" reg="orphanae">orphanae</tp:taxon-name-part></tp:taxon-name></italic> sp. nov. holotype <named-content xmlns:xlink="http://www.w3.org/1999/xlink" content-type="dwc:institutional_code" xlink:type="simple">SIO-BIC</named-content> A6151 <bold>A</bold> left parapodium from segment 6 <bold>B</bold> left parapodium from segment 9 <bold>C</bold> notochaeta <bold>D</bold> superior neurochaeta (supra-acicular) <bold>E</bold> inferior neurochaeta (subacicular). Abbreviations: br1, branchiae small group 1 attached to dorsal tubercle; br2, branchiae large group 2 attached near base of notopodium; noc, notochaetae; dc, dorsal cirrus; no, notopodium; snec, superior neurochaetae; ne, neuropodium; neap, neuroacicular process; vc, ventral cirrus; inec, inferior neurochaetae; el, elytrophore; br, single large group of branchiae on elytrigerous segment. Scale bars: 2 mm (<bold>A, B</bold>); 15 μm (<bold>C</bold>); 10 μm (<bold>D, E</bold>).</p></caption><graphic xmlns:xlink="http://www.w3.org/1999/xlink" xlink:href="zookeys-932-027-g009.jpg" position="float" orientation="portrait" xlink:type="simple" id="oo_409279.jpg"><uri content-type="original_file" xlink:type="simple">https://binary.pensoft.net/fig/409279</uri></graphic></fig><fig id="F10" position="float" orientation="portrait"><object-id xmlns:xlink="http://www.w3.org/1999/xlink" content-type="doi" xlink:type="simple">10.3897/zookeys.932.48532.figure10</object-id><object-id xmlns:xlink="http://www.w3.org/1999/xlink" content-type="arpha" xlink:type="simple">556F225B-8CA7-5E9D-B2E7-4F1F2D7E6ED6</object-id><label>Figure 10.</label><caption><p>Micrographs of <italic><tp:taxon-name><tp:taxon-name-part taxon-name-part-type="genus" reg="Peinaleopolynoe">Peinaleopolynoe</tp:taxon-name-part></tp:taxon-name></italic> spp. jaws <bold>A</bold><italic><tp:taxon-name><tp:taxon-name-part taxon-name-part-type="genus" reg="Peinaleopolynoe">Peinaleopolynoe</tp:taxon-name-part> <tp:taxon-name-part taxon-name-part-type="species" reg="orphanae">orphanae</tp:taxon-name-part></tp:taxon-name></italic> sp. nov. paratype <named-content xmlns:xlink="http://www.w3.org/1999/xlink" content-type="dwc:institutional_code" xlink:type="simple">SIO-BIC</named-content> A9996 <bold>B</bold><italic><tp:taxon-name><tp:taxon-name-part taxon-name-part-type="genus" reg="Peinaleopolynoe">Peinaleopolynoe</tp:taxon-name-part> <tp:taxon-name-part taxon-name-part-type="species" reg="elvisi">elvisi</tp:taxon-name-part></tp:taxon-name></italic> sp. nov. holotype <named-content xmlns:xlink="http://www.w3.org/1999/xlink" content-type="dwc:institutional_code" xlink:type="simple">SIO-BIC</named-content> A8488 <bold>C</bold><italic><tp:taxon-name><tp:taxon-name-part taxon-name-part-type="genus" reg="Peinaleopolynoe">Peinaleopolynoe</tp:taxon-name-part> <tp:taxon-name-part taxon-name-part-type="species" reg="goffrediae">goffrediae</tp:taxon-name-part></tp:taxon-name></italic> sp. nov. holotype <named-content xmlns:xlink="http://www.w3.org/1999/xlink" content-type="dwc:institutional_code" xlink:type="simple">SIO-BIC</named-content> A5485 <bold>D</bold><italic><tp:taxon-name><tp:taxon-name-part taxon-name-part-type="genus" reg="Peinaleopolynoe">Peinaleopolynoe</tp:taxon-name-part> <tp:taxon-name-part taxon-name-part-type="species" reg="mineoi">mineoi</tp:taxon-name-part></tp:taxon-name></italic> sp. nov. paratype <named-content xmlns:xlink="http://www.w3.org/1999/xlink" content-type="dwc:institutional_code" xlink:type="simple">SIO-BIC</named-content> A9709. Scale bars: 3 mm (<bold>A, C</bold>); 2 mm (<bold>B, D</bold>).</p></caption><graphic xmlns:xlink="http://www.w3.org/1999/xlink" xlink:href="zookeys-932-027-g010.jpg" position="float" orientation="portrait" xlink:type="simple" id="oo_409280.jpg"><uri content-type="original_file" xlink:type="simple">https://binary.pensoft.net/fig/409280</uri></graphic></fig></tp:treatment-sec><tp:treatment-sec sec-type="Morphological variation" id="SECID0ECDEK"><title>Morphological variation.</title><p>The holotype is 48 mm long, 27 mm wide, including chaetae. Smallest paratype (<named-content xmlns:xlink="http://www.w3.org/1999/xlink" content-type="dwc:institutional_code" xlink:type="simple">SIO-BIC</named-content> A6312) is 21 mm long, 9 mm wide, including chaetae. Remaining paratypes range from 31–45 mm long, 18–26 mm wide, including chaetae. Paratypes vary in elytral color. Of the specimens examined, 19 individuals were collected with elytra remaining on the dorsum; the remaining specimens lost their elytra during the sampling process. <named-content xmlns:xlink="http://www.w3.org/1999/xlink" content-type="dwc:institutional_code" xlink:type="simple">SIO-BIC</named-content> A8597, <named-content xmlns:xlink="http://www.w3.org/1999/xlink" content-type="dwc:institutional_code" xlink:type="simple">SIO-BIC</named-content> A6155, <named-content xmlns:xlink="http://www.w3.org/1999/xlink" content-type="dwc:institutional_code" xlink:type="simple">SIO-BIC</named-content> A10921, <named-content xmlns:xlink="http://www.w3.org/1999/xlink" content-type="dwc:institutional_code" xlink:type="simple">SIO-BIC</named-content> A9996, <named-content xmlns:xlink="http://www.w3.org/1999/xlink" content-type="dwc:institutional_code" xlink:type="simple">SIO-BIC</named-content> A10003, <named-content xmlns:xlink="http://www.w3.org/1999/xlink" content-type="dwc:institutional_code" xlink:type="simple">SIO-BIC</named-content> A10923, <named-content xmlns:xlink="http://www.w3.org/1999/xlink" content-type="dwc:institutional_code" xlink:type="simple">SIO-BIC</named-content> A10922, <named-content xmlns:xlink="http://www.w3.org/1999/xlink" content-type="dwc:institutional_code" xlink:type="simple">SIO-BIC</named-content> A10021, and <named-content xmlns:xlink="http://www.w3.org/1999/xlink" content-type="dwc:institutional_code" xlink:type="simple">SIO-BIC</named-content> A10020 (Fig. <xref ref-type="fig" rid="F11">11A</xref>) had the same iridescent blue elytra as the holotype. <abbrev xmlns:xlink="http://www.w3.org/1999/xlink" content-type="institution" xlink:title="Instituto de Ciencias del Mar y Limnologia, Universidad Nacional Autónoma de México, Mazatlán, Mexico" id="ABBRID0E5EEK" xlink:type="simple">UNAM-ICML-EMU</abbrev>-12666, <named-content xmlns:xlink="http://www.w3.org/1999/xlink" content-type="dwc:institutional_code" xlink:type="simple">SIO-BIC</named-content> A6150, <named-content xmlns:xlink="http://www.w3.org/1999/xlink" content-type="dwc:institutional_code" xlink:type="simple">SIO-BIC</named-content> A10022, and <named-content xmlns:xlink="http://www.w3.org/1999/xlink" content-type="dwc:institutional_code" xlink:type="simple">SIO-BIC</named-content> A10024 (Fig. <xref ref-type="fig" rid="F11">11B</xref>) had iridescent pink elytra; <named-content xmlns:xlink="http://www.w3.org/1999/xlink" content-type="dwc:institutional_code" xlink:type="simple">SIO-BIC</named-content> A6312 (Fig. <xref ref-type="fig" rid="F11">11C</xref>), <named-content xmlns:xlink="http://www.w3.org/1999/xlink" content-type="dwc:institutional_code" xlink:type="simple">SIO-BIC</named-content> A10025, and <named-content xmlns:xlink="http://www.w3.org/1999/xlink" content-type="dwc:institutional_code" xlink:type="simple">SIO-BIC</named-content> A10001 had iridescent white elytra; <named-content xmlns:xlink="http://www.w3.org/1999/xlink" content-type="dwc:institutional_code" xlink:type="simple">SIO-BIC</named-content> A6166 had iridescent black elytra (Fig. <xref ref-type="fig" rid="F11">11D</xref>); and <named-content xmlns:xlink="http://www.w3.org/1999/xlink" content-type="dwc:institutional_code" xlink:type="simple">SIO-BIC</named-content> A10023 had red elytra (Fig. <xref ref-type="fig" rid="F11">11E</xref>). Some paratypes possess two pairs of ventral lamellae on segments 16–17 following the four pairs of ventral papillae on segments 12–15. Rounded ventral lamellae have similar orientation as papillae but flattened and not protruding as much toward posterior end. This dimorphism may be sexual, but it is presently unclear which sex is which.</p><fig id="F11" position="float" orientation="portrait"><object-id xmlns:xlink="http://www.w3.org/1999/xlink" content-type="doi" xlink:type="simple">10.3897/zookeys.932.48532.figure11</object-id><object-id xmlns:xlink="http://www.w3.org/1999/xlink" content-type="arpha" xlink:type="simple">FE091115-679F-5461-A36D-093040841739</object-id><label>Figure 11.</label><caption><p>Live dorsal views of <italic><tp:taxon-name><tp:taxon-name-part taxon-name-part-type="genus" reg="Peinaleopolynoe">P.</tp:taxon-name-part> <tp:taxon-name-part taxon-name-part-type="species" reg="orphanae">orphanae</tp:taxon-name-part></tp:taxon-name></italic> sp. nov. Arrows indicate elytral bite marks from the fighting behavior <bold>A</bold> paratype <named-content xmlns:xlink="http://www.w3.org/1999/xlink" content-type="dwc:institutional_code" xlink:type="simple">SIO-BIC</named-content> A10020 with blue elytra <bold>B</bold> paratype <named-content xmlns:xlink="http://www.w3.org/1999/xlink" content-type="dwc:institutional_code" xlink:type="simple">SIO-BIC</named-content> A10024 with pink elytra <bold>C</bold> paratype <named-content xmlns:xlink="http://www.w3.org/1999/xlink" content-type="dwc:institutional_code" xlink:type="simple">SIO-BIC</named-content> A6312 with white elytra <bold>D</bold> paratype <named-content xmlns:xlink="http://www.w3.org/1999/xlink" content-type="dwc:institutional_code" xlink:type="simple">SIO-BIC</named-content> A6166 with black elytra <bold>E</bold> paratype <named-content xmlns:xlink="http://www.w3.org/1999/xlink" content-type="dwc:institutional_code" xlink:type="simple">SIO-BIC</named-content> A10023 with red elytra. Scale bars: 5 mm (<bold>A, B, D, E</bold>); 3 mm (<bold>C</bold>).</p></caption><graphic xmlns:xlink="http://www.w3.org/1999/xlink" xlink:href="zookeys-932-027-g011.jpg" position="float" orientation="portrait" xlink:type="simple" id="oo_409281.jpg"><uri content-type="original_file" xlink:type="simple">https://binary.pensoft.net/fig/409281</uri></graphic></fig></tp:treatment-sec><tp:treatment-sec sec-type="remarks" id="SECID0E1IEK"><title>Remarks.</title><p><italic><tp:taxon-name><tp:taxon-name-part taxon-name-part-type="genus" reg="Peinaleopolynoe">Peinaleopolynoe</tp:taxon-name-part> <tp:taxon-name-part taxon-name-part-type="species" reg="orphanae">orphanae</tp:taxon-name-part></tp:taxon-name></italic> sp. nov. is unique from the remaining <italic><tp:taxon-name><tp:taxon-name-part taxon-name-part-type="genus" reg="Peinaleopolynoe">Peinaleopolynoe</tp:taxon-name-part></tp:taxon-name></italic> taxa in that branchiae end on segment 18 (Table <xref ref-type="table" rid="T5">5</xref>). Additionally, <italic><tp:taxon-name><tp:taxon-name-part taxon-name-part-type="genus" reg="Peinaleopolynoe">P.</tp:taxon-name-part> <tp:taxon-name-part taxon-name-part-type="species" reg="orphanae">orphanae</tp:taxon-name-part></tp:taxon-name></italic> sp. nov. differs from its closest relative <italic><tp:taxon-name><tp:taxon-name-part taxon-name-part-type="genus" reg="Peinaleopolynoe">P.</tp:taxon-name-part> <tp:taxon-name-part taxon-name-part-type="species" reg="goffrediae">goffrediae</tp:taxon-name-part></tp:taxon-name></italic> sp. nov. in having small, rounded ventral papillae, as opposed to relatively long, laterally curved ventral papillae. The branchiae distributions range from segments 3–18 in <italic><tp:taxon-name><tp:taxon-name-part taxon-name-part-type="genus" reg="Peinaleopolynoe">P.</tp:taxon-name-part> <tp:taxon-name-part taxon-name-part-type="species" reg="orphanae">orphanae</tp:taxon-name-part></tp:taxon-name></italic> sp. nov. but are present on segments 2–17 in <italic><tp:taxon-name><tp:taxon-name-part taxon-name-part-type="genus" reg="Peinaleopolynoe">P.</tp:taxon-name-part> <tp:taxon-name-part taxon-name-part-type="species" reg="goffrediae">goffrediae</tp:taxon-name-part></tp:taxon-name></italic> sp. nov.</p></tp:treatment-sec><tp:treatment-sec sec-type="etymology" id="SECID0ECLEK"><title>Etymology.</title><p><italic><tp:taxon-name><tp:taxon-name-part taxon-name-part-type="genus" reg="Peinaleopolynoe">Peinaleopolynoe</tp:taxon-name-part> <tp:taxon-name-part taxon-name-part-type="species" reg="orphanae">orphanae</tp:taxon-name-part></tp:taxon-name></italic> sp. nov. is named after Dr. Victoria J. Orphan, not only for her invaluable research on deep-sea microorganisms, but also for her exploration of deep-sea chemosynthetic ecosystems and her love of the animals that thrive there.</p></tp:treatment-sec><tp:treatment-sec sec-type="ecology" id="SECID0ETLEK"><title>Ecology.</title><p><italic><tp:taxon-name><tp:taxon-name-part taxon-name-part-type="genus" reg="Peinaleopolynoe">Peinaleopolynoe</tp:taxon-name-part> <tp:taxon-name-part taxon-name-part-type="species" reg="orphanae">orphanae</tp:taxon-name-part></tp:taxon-name></italic> sp. nov. is unusual among <italic><tp:taxon-name><tp:taxon-name-part taxon-name-part-type="genus" reg="Peinaleopolynoe">Peinaleopolynoe</tp:taxon-name-part></tp:taxon-name></italic> in that most specimens were associated with bacterial mats adjacent to hydrothermal vents in the Pescadero Basin at ~3700 m depth. One specimen (<named-content xmlns:xlink="http://www.w3.org/1999/xlink" content-type="dwc:institutional_code" xlink:type="simple">SIO-BIC</named-content> A10926) was found at a cold seep with abundant vesicomyid clams suggesting that <italic><tp:taxon-name><tp:taxon-name-part taxon-name-part-type="genus" reg="Peinaleopolynoe">P.</tp:taxon-name-part> <tp:taxon-name-part taxon-name-part-type="species" reg="orphanae">orphanae</tp:taxon-name-part></tp:taxon-name></italic> sp. nov. may be more of a habitat generalist than its close relatives.</p><p><italic><tp:taxon-name><tp:taxon-name-part taxon-name-part-type="genus" reg="Peinaleopolynoe">Peinaleopolynoe</tp:taxon-name-part> <tp:taxon-name-part taxon-name-part-type="species" reg="orphanae">orphanae</tp:taxon-name-part></tp:taxon-name></italic> sp. nov. displayed an interesting fighting behavior <italic>in situ</italic> (Fig. <xref ref-type="fig" rid="F6">6C, E</xref>), in which an individual used its everted pharynx to attack an opponent’s elytra; the two individuals attacked one another back and forth for several minutes (Suppl. material <xref ref-type="supplementary-material" rid="S2">2</xref>: movie). This may explain the damaged elytra with apparent bite marks on the posterior edges in the holotype (Fig. <xref ref-type="fig" rid="F7">7A</xref>) and in several other paratypes collected (Fig. <xref ref-type="fig" rid="F11">11A, B, E</xref>).</p></tp:treatment-sec><tp:treatment-sec><!--Section generated to contain objects referenced in tp:taxon-treatment.--><table-wrap id="T5" position="float" orientation="portrait"><label>Table 5.</label><caption><p>Morphological diagnostic characters of the six <italic><tp:taxon-name><tp:taxon-name-part taxon-name-part-type="genus" reg="Peinaleopolynoe">Peinaleopolynoe</tp:taxon-name-part></tp:taxon-name></italic> spp.</p></caption><table id="TID0EC6BK" rules="all"><tbody><tr><th rowspan="1" colspan="1">Characters</th><th rowspan="1" colspan="1">
                      <italic><tp:taxon-name><tp:taxon-name-part taxon-name-part-type="genus" reg="Peinaleopolynoe">P.</tp:taxon-name-part> <tp:taxon-name-part taxon-name-part-type="species" reg="sillardi">sillardi</tp:taxon-name-part></tp:taxon-name></italic>
                    </th><th rowspan="1" colspan="1">
                      <italic><tp:taxon-name><tp:taxon-name-part taxon-name-part-type="genus" reg="Peinaleopolynoe">P.</tp:taxon-name-part> <tp:taxon-name-part taxon-name-part-type="species" reg="santacatalina">santacatalina</tp:taxon-name-part></tp:taxon-name></italic>
                    </th><th rowspan="1" colspan="1"><italic><tp:taxon-name><tp:taxon-name-part taxon-name-part-type="genus" reg="Peinaleopolynoe">P.</tp:taxon-name-part> <tp:taxon-name-part taxon-name-part-type="species" reg="orphanae">orphanae</tp:taxon-name-part></tp:taxon-name></italic> sp. nov.</th><th rowspan="1" colspan="1"><italic><tp:taxon-name><tp:taxon-name-part taxon-name-part-type="genus" reg="Peinaleopolynoe">P.</tp:taxon-name-part> <tp:taxon-name-part taxon-name-part-type="species" reg="elvisi">elvisi</tp:taxon-name-part></tp:taxon-name></italic> sp. nov.</th><th rowspan="1" colspan="1"><italic><tp:taxon-name><tp:taxon-name-part taxon-name-part-type="genus" reg="Peinaleopolynoe">P.</tp:taxon-name-part> <tp:taxon-name-part taxon-name-part-type="species" reg="goffrediae">goffrediae</tp:taxon-name-part></tp:taxon-name></italic> sp. nov.</th><th rowspan="1" colspan="1"><italic><tp:taxon-name><tp:taxon-name-part taxon-name-part-type="genus" reg="Peinaleopolynoe">P.</tp:taxon-name-part> <tp:taxon-name-part taxon-name-part-type="species" reg="mineoi">mineoi</tp:taxon-name-part></tp:taxon-name></italic> sp. nov.</th></tr><tr><td rowspan="1" colspan="1">
                      <bold>Segments</bold>
                    </td><td rowspan="1" colspan="1">21</td><td rowspan="1" colspan="1">21</td><td rowspan="1" colspan="1">21</td><td rowspan="1" colspan="1">21</td><td rowspan="1" colspan="1">21</td><td rowspan="1" colspan="1">21</td></tr><tr><td rowspan="1" colspan="1">
                      <bold>Pharynx</bold>
                    </td><td rowspan="1" colspan="1">7 pairs of border papillae</td><td rowspan="1" colspan="1">7 pairs of border papillae</td><td rowspan="1" colspan="1">7 dorsal &amp; 6 ventral border papillae</td><td rowspan="1" colspan="1">6 pairs of border papillae</td><td rowspan="1" colspan="1">7 dorsal &amp; 6 ventral border papillae</td><td rowspan="1" colspan="1">7 dorsal &amp; 6 ventral border papillae</td></tr><tr><td rowspan="1" colspan="1">
                      <bold>Elytra</bold>
                    </td><td rowspan="1" colspan="1">9 pairs: seg. 2, 4, 5, 7, 9, 11, 13, 15, 17</td><td rowspan="1" colspan="1">10 pairs: seg. 2, 4, 5, 7, 9, 11, 13, 15, 17, 19</td><td rowspan="1" colspan="1">9 pairs: seg. 2, 4, 5, 7, 9, 11, 13, 15, 17</td><td rowspan="1" colspan="1">9 pairs: seg. 2, 4, 5, 7, 9, 11, 13, 15, 17</td><td rowspan="1" colspan="1">9 pairs: seg. 2, 4, 5, 7, 9, 11, 13, 15, 17</td><td rowspan="1" colspan="1">9 pairs: seg. 2, 4, 5, 7, 9, 11, 13, 15, 17</td></tr><tr><td rowspan="1" colspan="1">
                      <bold>Macrotubercles on Elytra</bold>
                    </td><td rowspan="1" colspan="1">?</td><td rowspan="1" colspan="1">Few pointed on posterior margin</td><td rowspan="1" colspan="1">Few broad rounded on posterior margin</td><td rowspan="1" colspan="1">Single broad on posterior margin</td><td rowspan="1" colspan="1">Few pointed on posterior margin</td><td rowspan="1" colspan="1">Few broad rounded on posterior margin</td></tr><tr><td rowspan="1" colspan="1">
                      <bold>Branchiae</bold>
                    </td><td rowspan="1" colspan="1">Seg. 2-near the end of body</td><td rowspan="1" colspan="1">Seg. 2–20</td><td rowspan="1" colspan="1">Seg. 3–18</td><td rowspan="1" colspan="1">Seg. 3–16</td><td rowspan="1" colspan="1">Seg. 2–17</td><td rowspan="1" colspan="1">Seg. 3–16</td></tr><tr><td rowspan="1" colspan="1">
                      <bold>Modified Segments</bold>
                    </td><td rowspan="1" colspan="1">Seg. 19: lacking dorsal cirri and elytrophores</td><td rowspan="1" colspan="1">N/A</td><td rowspan="1" colspan="1">Seg. 19: lacking dorsal cirri and elytrophores</td><td rowspan="1" colspan="1">Seg. 19: lacking dorsal cirri and elytrophores</td><td rowspan="1" colspan="1">Seg. 19: lacking dorsal cirri and elytrophores</td><td rowspan="1" colspan="1">Seg. 19: lacking dorsal cirri and elytrophores</td></tr><tr><td rowspan="1" colspan="1">
                      <bold>Ventral Segmental Papillae</bold>
                    </td><td rowspan="1" colspan="1">4 pairs: seg. 12–15; relatively long, laterally curved</td><td rowspan="1" colspan="1">4 pairs: seg. 12–15; relatively long, laterally curved</td><td rowspan="1" colspan="1">4 pairs: seg. 12–15; small, rounded, cylindrical</td><td rowspan="1" colspan="1">4 pairs: seg. 12–15; relatively long, laterally curved</td><td rowspan="1" colspan="1">4 pairs: seg. 12–15; relatively long, laterally curved</td><td rowspan="1" colspan="1">4 pairs: seg. 12–15; relatively long, laterally curved</td></tr><tr><td rowspan="1" colspan="1">
                      <bold>Dorsal Cirri</bold>
                    </td><td rowspan="1" colspan="1">Seg. 3, 6, 8, 10, 12, 14, 16, 18, 20, 21</td><td rowspan="1" colspan="1">Seg. 3, 6, 8, 10, 12, 14, 16, 18, 20, 21</td><td rowspan="1" colspan="1">Seg. 3, 6, 8, 10, 12, 14, 16, 18, 20, 21</td><td rowspan="1" colspan="1">Seg. 3, 6, 8, 10, 12, 14, 16, 18, 20, 21</td><td rowspan="1" colspan="1">Seg. 3, 6, 8, 10, 12, 14, 16, 18, 20, 21</td><td rowspan="1" colspan="1">Seg. 3, 6, 8, 10, 12, 14, 16, 18, 20, 21</td></tr><tr><td rowspan="1" colspan="1">
                      <bold>Jaws</bold>
                    </td><td rowspan="1" colspan="1">Hooked with lateral teeth</td><td rowspan="1" colspan="1">Hooked with small and larger teeth on inner borders</td><td rowspan="1" colspan="1">Hooked with small teeth on inner borders</td><td rowspan="1" colspan="1">Hooked with small teeth on inner borders</td><td rowspan="1" colspan="1">Hooked with small teeth on inner borders</td><td rowspan="1" colspan="1">Hooked with large, rounded, protruding teeth on inner borders</td></tr><tr><td rowspan="1" colspan="1">
                      <bold>Angle of Neuroacicular Lobe</bold>
                    </td><td rowspan="1" colspan="1">Nearly horizontal</td><td rowspan="1" colspan="1">Nearly horizontal</td><td rowspan="1" colspan="1">Nearly horizontal</td><td rowspan="1" colspan="1">Nearly horizontal</td><td rowspan="1" colspan="1">Diagonal</td><td rowspan="1" colspan="1">Nearly horizontal</td></tr><tr><td rowspan="1" colspan="1">
                      <bold>Known Habitat</bold>
                    </td><td rowspan="1" colspan="1">Organic remains</td><td rowspan="1" colspan="1">Whalefalls, seep</td><td rowspan="1" colspan="1">Seep, hydrothermal vent microbial mat</td><td rowspan="1" colspan="1">Whalefall, deployed bone &amp; wood</td><td rowspan="1" colspan="1">Whalefall</td><td rowspan="1" colspan="1">Deployed bone &amp; wood</td></tr></tbody></table></table-wrap><supplementary-material xmlns:xlink="http://www.w3.org/1999/xlink" id="S2" position="float" orientation="portrait" xlink:type="simple"><object-id content-type="doi" xlink:type="simple">10.3897/zookeys.932.48532.suppl2</object-id><object-id content-type="arpha" xlink:type="simple">D0F2C467-10EC-5594-BF19-486827BEE9A4</object-id><label>Supplementary material 2</label><caption><p>In situ fighting behavior of <italic><tp:taxon-name><tp:taxon-name-part taxon-name-part-type="genus" reg="Peinaleopolynoe">Peinaleopolynoe</tp:taxon-name-part> <tp:taxon-name-part taxon-name-part-type="species" reg="orphanae">orphanae</tp:taxon-name-part></tp:taxon-name></italic> sp. nov. observed in the Pescadero Basin, Gulf of California, Mexico</p></caption><statement content-type="dataType"><label>Data type</label><p>movie</p></statement><media xlink:href="zookeys-932-027-s002.mov" mimetype="video" mime-subtype="quicktime" position="float" orientation="portrait" xlink:type="simple" id="oo_409289.mov"><uri content-type="original_file" xlink:type="simple">https://binary.pensoft.net/file/409289</uri></media><permissions><license xlink:type="simple"><license-p>This dataset is made available under the Open Database License (http://opendatacommons.org/licenses/odbl/1.0/). The Open Database License (ODbL) is a license agreement intended to allow users to freely share, modify, and use this Dataset while maintaining this same freedom for others, provided that the original source and author(s) are credited.</license-p></license></permissions><attrib specific-use="authors">Avery S. Hatch, Haebin Liew, ﻿Stéphane Hourdez, Greg W. Rouse</attrib></supplementary-material></tp:treatment-sec><ref-list><ref id="B11"><mixed-citation xmlns:xlink="http://www.w3.org/1999/xlink" xlink:type="simple"><person-group><name name-style="western"><surname>Goffredi</surname><given-names>SK</given-names></name><name name-style="western"><surname>Johnson</surname><given-names>S</given-names></name><name name-style="western"><surname>Tunnicliffe</surname><given-names>V</given-names></name><name name-style="western"><surname>Caress</surname><given-names>D</given-names></name><name name-style="western"><surname>Clague</surname><given-names>D</given-names></name><name name-style="western"><surname>Escobar</surname><given-names>E</given-names></name><name name-style="western"><surname>Lundsten</surname><given-names>L</given-names></name><name name-style="western"><surname>Paduan</surname><given-names>JB</given-names></name><name name-style="western"><surname>Rouse</surname><given-names>GW</given-names></name><name name-style="western"><surname>Salcedo</surname><given-names>DL</given-names></name><name name-style="western"><surname>Soto</surname><given-names>LA</given-names></name><name name-style="western"><surname>Spelz-Madero</surname><given-names>R</given-names></name><name name-style="western"><surname>Zierenberg</surname><given-names>R</given-names></name><name name-style="western"><surname>Vrijenhoek</surname><given-names>R</given-names></name></person-group> (<year>2017</year>) Hydrothermal vent fields discovered in the southern Gulf of California clarify role of habitat in augmenting regional diversity. Proceedings of the Royal Society B: Biological Sciences 284: 20170817. <ext-link xlink:type="simple" ext-link-type="doi" xlink:href="10.1098/rspb.2017.0817">https://doi.org/10.1098/rspb.2017.0817</ext-link></mixed-citation></ref><ref id="B31"><mixed-citation xmlns:xlink="http://www.w3.org/1999/xlink" xlink:type="simple"><person-group><name name-style="western"><surname>Pettibone</surname><given-names>MH</given-names></name></person-group> (<year>1993</year>) <article-title>Polynoid polychaetes associated with a whale skeleton in the bathyal Santa Catalina Basin.</article-title><source>Proceedings of the Biological Society of Washington</source><volume>106</volume>(<issue>4</issue>): <fpage>678</fpage>–<lpage>688</lpage>.</mixed-citation></ref></ref-list></tp:taxon-treatment>
