# Supplementary material for: Hungry scale worms: Phylogenetics of Peinaleopolynoe (Polynoidae, Annelida), with four new species
Source: Zookeys. 2020 May 12;932:27–74. doi: 10.3897/zookeys.932.48532 (PMC7237507; doi:10.3897/zookeys.932.48532)
Supplement: XML Treatment for Peinaleopolynoe elvisi [file zookeys.932.48532-treatment5.xml]

<!DOCTYPE tp:taxon-treatment
  PUBLIC "-//TaxonX//DTD Taxonomic Treatment Publishing DTD v0 20100105//EN" "tax-treatment-NSO.dtd">
<tp:taxon-treatment xmlns:tp="http://www.plazi.org/taxpub"><tp:treatment-meta><kwd-group><label>Taxon classification</label><kwd><named-content xmlns:xlink="http://www.w3.org/1999/xlink" content-type="kingdom">Animalia</named-content></kwd><kwd><named-content xmlns:xlink="http://www.w3.org/1999/xlink" content-type="order">Phyllodocida</named-content></kwd><kwd><named-content xmlns:xlink="http://www.w3.org/1999/xlink" content-type="family">Polynoidae</named-content></kwd></kwd-group><mixed-citation publication-type="journal"><person-group><name><surname>Hatch</surname><given-names>Avery S.</given-names></name><name><surname>Liew</surname><given-names>Haebin</given-names></name><name><surname>Hourdez</surname><given-names>﻿Stéphane</given-names></name><name><surname>Rouse</surname><given-names>Greg W.</given-names></name></person-group><article-title>Hungry scale worms: Phylogenetics of <italic><tp:taxon-name><tp:taxon-name-part taxon-name-part-type="genus" reg="Peinaleopolynoe">Peinaleopolynoe</tp:taxon-name-part></tp:taxon-name></italic> (<tp:taxon-name><tp:taxon-name-part taxon-name-part-type="family">Polynoidae</tp:taxon-name-part></tp:taxon-name>, <tp:taxon-name><tp:taxon-name-part taxon-name-part-type="phylum">Annelida</tp:taxon-name-part></tp:taxon-name>), with four new species</article-title><source>Zookeys</source><day>12</day><month>5</month><year>2020</year><volume>932</volume><fpage>27</fpage><lpage>74</lpage><pub-id pub-id-type="doi">10.3897/zookeys.932.48532</pub-id></mixed-citation></tp:treatment-meta><tp:nomenclature><tp:taxon-name><object-id xmlns:xlink="http://www.w3.org/1999/xlink" content-type="arpha" xlink:type="simple">EBC25AA1-E927-5ECB-AAE9-DC22C6326B56</object-id>
              <tp:taxon-name-part taxon-name-part-type="genus" reg="Peinaleopolynoe">Peinaleopolynoe</tp:taxon-name-part>
              <tp:taxon-name-part taxon-name-part-type="species" reg="elvisi">elvisi</tp:taxon-name-part>
              <object-id xmlns:xlink="http://www.w3.org/1999/xlink" content-type="zoobank" xlink:type="simple">http://zoobank.org/8F4C61A7-630F-4512-8DE8-AE62A2D374A5</object-id>
            </tp:taxon-name><tp:taxon-authority>Hatch &amp; Rouse</tp:taxon-authority><tp:taxon-status xmlns:xlink="http://www.w3.org/1999/xlink" xlink:type="simple">sp. nov.</tp:taxon-status><xref ref-type="fig" rid="F6">Figures 6F–G</xref><xref ref-type="fig" rid="F7">, 7B</xref><xref ref-type="fig" rid="F10">, 10B</xref><xref ref-type="fig" rid="F12">, 12</xref><xref ref-type="fig" rid="F13">, 13</xref></tp:nomenclature><tp:treatment-sec sec-type="type locality" id="SECID0EXPEK"><title>Type locality.</title><p>Whalefall in Monterey Canyon, California (<named-content xmlns:xlink="http://www.w3.org/1999/xlink" content-type="dwc:verbatimCoordinates" xlink:type="simple"><named-content content-type="geo-json" specific-use="{&#34;type&#34;:&#34;Point&#34;,&#34;coordinates&#34;:[-122.083167,36.772167]}" id="NCID0EAQEK" xlink:type="simple">36°46.33'N, 122°4.99'W</named-content></named-content>), ROV “Doc Ricketts” Dive 99, 1820 m depth, 20 November 2009.</p></tp:treatment-sec><tp:treatment-sec sec-type="material" id="SECID0EFQEK"><title>Material examined.</title><p><bold>Type specimen: <italic>Holotype</italic></bold> (<named-content xmlns:xlink="http://www.w3.org/1999/xlink" content-type="dwc:institutional_code" xlink:type="simple">SIO-BIC</named-content> A8488) from a whalefall in Monterey Canyon, California (<named-content xmlns:xlink="http://www.w3.org/1999/xlink" content-type="dwc:verbatimCoordinates" xlink:type="simple"><named-content content-type="geo-json" specific-use="{&#34;type&#34;:&#34;Point&#34;,&#34;coordinates&#34;:[-122.083167,36.772167]}" id="NCID0EXQEK" xlink:type="simple">36°46.33'N, 122°4.99'W</named-content></named-content>), ROV “Doc Ricketts” Dive 99, 1820 m depth, 20 November 2009; fixed in formalin and preserved in 50% ethanol, with elytra fixed and preserved in 95% ethanol. <bold><italic>Paratypes</italic></bold>: One specimen (<named-content xmlns:xlink="http://www.w3.org/1999/xlink" content-type="dwc:institutional_code" xlink:type="simple">SIO-BIC</named-content> A9699) from bones deployed at Jaco Scar, Costa Rica (<named-content xmlns:xlink="http://www.w3.org/1999/xlink" content-type="dwc:verbatimCoordinates" xlink:type="simple"><named-content content-type="geo-json" specific-use="{&#34;type&#34;:&#34;Point&#34;,&#34;coordinates&#34;:[-84.835667,9.114667]}" id="NCID0EHREK" xlink:type="simple">9°6.88'N, 84°50.14'W</named-content></named-content>), HOV “Alvin” Dive AD4972, 1845 m depth, 18 October 2018; fixed in formalin and preserved in 50% ethanol, with elytra fixed and preserved in 95% ethanol. One specimen (<named-content xmlns:xlink="http://www.w3.org/1999/xlink" content-type="dwc:institutional_code" xlink:type="simple">MZUCR</named-content> 1000-01) from bones deployed at Jaco Scar (<named-content xmlns:xlink="http://www.w3.org/1999/xlink" content-type="dwc:verbatimCoordinates" xlink:type="simple"><named-content content-type="geo-json" specific-use="{&#34;type&#34;:&#34;Point&#34;,&#34;coordinates&#34;:[-84.839833,9.115167]}" id="NCID0EUREK" xlink:type="simple">9°6.91'N, 84°50.39'W</named-content></named-content>), HOV “Alvin” Dive AD4976, 1887 m depth, 22 October 2018; fixed in formalin and preserved in 50% ethanol, with elytra fixed and preserved in 95% ethanol. Two specimens (<named-content xmlns:xlink="http://www.w3.org/1999/xlink" content-type="dwc:institutional_code" xlink:type="simple">SIO-BIC</named-content> A9871, <named-content xmlns:xlink="http://www.w3.org/1999/xlink" content-type="dwc:institutional_code" xlink:type="simple">SIO-BIC</named-content> A9870) from bones deployed at Seamount 1, Costa Rica (<named-content xmlns:xlink="http://www.w3.org/1999/xlink" content-type="dwc:verbatimCoordinates" xlink:type="simple"><named-content content-type="geo-json" specific-use="{&#34;type&#34;:&#34;Point&#34;,&#34;coordinates&#34;:[-85.122333,8.876667]}" id="NCID0EGSEK" xlink:type="simple">8°52.60'N, 85°7.34'W</named-content></named-content>), HOV “Alvin” Dive AD4983, 2091 m depth, 29 October 2018; one fixed in formalin and preserved in 50% ethanol, with elytra fixed and preserved in 95% ethanol, and one fixed and preserved in 95% ethanol.</p></tp:treatment-sec><tp:treatment-sec sec-type="description" id="SECID0ELSEK"><title>Description.</title><p>In life, large, overlapping, semi-transparent, iridescent pink elytra covering the dorsum. Dorsum with ciliated transverse bands extending onto bases of elytrophores and dorsal tubercles. Chaetae extending beyond the width of elytra (Fig. <xref ref-type="fig" rid="F7">7B</xref>). Twenty-one segments total (Fig. <xref ref-type="fig" rid="F12">12A, B</xref>). Elytra and elytrophores large, bulbous, nine pairs, on segments 2, 4, 5, 7, 9, 11, 13, 15, 17 (Fig. <xref ref-type="fig" rid="F12">12A</xref>). Elytra rounded to oval-shaped and slightly sub-reniform, very thin. Smooth edges along the circumference of elytra, except for a single rounded broad macrotubercle on posterior margin of elytra on segments 2, 4, 5, 7, 9, 11, 13, 15. Elytra on segments 2, 15, 17 ca. half the size of mid-body elytra. Elytra on segment 17 curving to a lateral point in live specimen (Figs <xref ref-type="fig" rid="F7">7B</xref>, <xref ref-type="fig" rid="F12">12D</xref>). Pharynx with a total of six dorsal and six ventral border papillae (Fig. <xref ref-type="fig" rid="F12">12C</xref>). Bilobed prostomium with triangular anterior lobes bearing short, thin, very delicate lateral antennae (= minute frontal filaments, sensu <xref ref-type="bibr" rid="B31">Pettibone 1993</xref>). Smooth median antenna with bulbous ceratophore in anterior notch. Eyes lacking. Pair of thick, smooth, tapering palps, ca. three times the length of prostomium (Fig. <xref ref-type="fig" rid="F12">12E</xref>). Segment 1 with dorsal and ventral pairs of smooth, tapering anterior cirri (= tentacular cirri, sensu <xref ref-type="bibr" rid="B31">Pettibone 1993</xref>), ca. the same length as palps. Ventral anterior cirri slightly shorter than dorsal anterior cirri. Cirrophores of anterior cirri long and cylindrical, each with small acicular lobe on inner side (Fig. <xref ref-type="fig" rid="F12">12E, F</xref>). Smooth ventral cirri on segments 2–21. Buccal cirri of segment 2 modified, with bulbous ceratophores (Fig. <xref ref-type="fig" rid="F12">12F</xref>) and longer styles. Buccal cirri attached to base of neuropodia. Ventral cirri on segments 3–21 attached to middle of neuropodia, with bulbous ceratophores and short, tapering styles (Fig. <xref ref-type="fig" rid="F12">12B</xref>). Dorsal cirri present on non-elytrigerous segments 3, 6, 8, 10, 12, 14, 16, 18, 20, 21 (Fig. <xref ref-type="fig" rid="F12">12A</xref>). Cirrophores of dorsal cirri cylindrical, rather long, fused to posterior sides of notopodia. Styles of dorsal cirri filiform, long, extending beyond length of chaetae. Segment 19 modified, lacking dorsal cirri and elytrophores (Fig. <xref ref-type="fig" rid="F12">12I</xref>). Arborescent branchiae compact, with numerous short, bulbous terminal filaments, beginning on segment 3 (Fig. <xref ref-type="fig" rid="F12">12E</xref>) and continuing to segment 16 (Fig. <xref ref-type="fig" rid="F12">12I</xref>). Branchiae forming single large groups on elytrigerous segments, attached to bases of notopodia. Branchiae forming two groups on cirrigerous segments; small groups attached to dorsal tubercles and large groups attached near bases of notopodia (Fig. <xref ref-type="fig" rid="F12">12G</xref>). Branchiae on segment 3 not fully developed, but formation of two distinct bundles of branchiae still apparent on the left side (Fig. <xref ref-type="fig" rid="F12">12E</xref>). Four pairs of ventral segmental papillae on segments 12–15 (Fig. <xref ref-type="fig" rid="F12">12B</xref>). Ventral papillae rather long, slender, curved laterally and followed by two pairs of ventral lamellae (Fig. <xref ref-type="fig" rid="F12">12H</xref>). Rounded ventral lamellae have similar orientation as papillae but flattened and not protruding as much toward posterior end. Pygidium with a pair of anal cirri extending to approximately the outline of the body (Fig. <xref ref-type="fig" rid="F12">12J</xref>). Parapodia biramous. Neuropodia ca. twice the length of notopodia, with an acicular process. On cirrigerous segments, notopodia with dorsal tubercles possessing small bundles of branchiae (Fig. <xref ref-type="fig" rid="F13">13A, B</xref>). Notopodia extending distally into acicular processes. Notochaetae forming radiating bundles, stout, with double rows of spines (Fig. <xref ref-type="fig" rid="F13">13C</xref>). Notochaetae almost as long as neurochaetae (Fig. <xref ref-type="fig" rid="F13">13A, B</xref>). Neurochaetae slender, forming fan-shaped bundles (Fig. <xref ref-type="fig" rid="F13">13A, B</xref>). Superior neurochaetae (supra-acicular) with double rows of spines (Fig. <xref ref-type="fig" rid="F13">13D</xref>). Inferior neurochaetae (sub-acicular) with double rows of teeth from the mid swelling to the hooked tips; smooth beneath the mid swelling (Fig. <xref ref-type="fig" rid="F13">13E</xref>). Inferior neurochaetae teeth are less prominent than the superior neurochaetae spines. Hooked jaws with small teeth on inner borders (Fig. <xref ref-type="fig" rid="F10">10B</xref>).</p><fig id="F12" position="float" orientation="portrait"><object-id xmlns:xlink="http://www.w3.org/1999/xlink" content-type="doi" xlink:type="simple">10.3897/zookeys.932.48532.figure12</object-id><object-id xmlns:xlink="http://www.w3.org/1999/xlink" content-type="arpha" xlink:type="simple">4565D581-99A3-5093-A5E4-963BFBD57659</object-id><label>Figure 12.</label><caption><p>Macro photos and micrographs of <italic><tp:taxon-name><tp:taxon-name-part taxon-name-part-type="genus" reg="Peinaleopolynoe">P.</tp:taxon-name-part> <tp:taxon-name-part taxon-name-part-type="species" reg="elvisi">elvisi</tp:taxon-name-part></tp:taxon-name></italic> sp. nov. holotype <named-content xmlns:xlink="http://www.w3.org/1999/xlink" content-type="dwc:institutional_code" xlink:type="simple">SIO-BIC</named-content> A8488 <bold>A</bold> dorsal view <bold>B</bold> ventral view. Segments 12–15 are marked to indicate the presence of four pairs of papillae <bold>C</bold> frontal view of proboscis showing papillae and jaws. Numbers mark the papillae on the dorsal (six papillae) surface <bold>D</bold> left elytron from segment 2 <bold>E</bold> dorsal view of anterior <bold>F</bold> ventral view of anterior <bold>G</bold> left side branchiae on segments 7–11 <bold>H</bold> ventral papillae on segments 12–15 (four pairs) indicated by white arrows. Ventral lamellae on segments 16–17 (two pairs) indicated by black arrows <bold>I</bold> dorsal view of posterior <bold>J</bold> ventral view of posterior. Abbreviations: XII, segment 12; XIII, segment 13; XIV, segment 14; XV, segment 15; j, jaws; ma, median antenna; pa, palp; la, lateral antenna; vac, ventral anterior cirrus; el, elytrophore; br, single large group of branchiae on elytrigerous segment; noc, notochaetae; dc, dorsal cirrus; br1, branchiae small group 1 attached to dorsal tubercle on cirrigerous segment; br2, branchiae large group 2 attached near base of notopodium on cirrigerous segment; no, notopodium; nec, neurochaetae; vc, ventral cirrus; ne, neuropodium; dt, dorsal tubercle; anc, anal cirrus. Scale bars: 4 mm (<bold>A, B</bold>); 0.5 mm (<bold>C</bold>); 1 mm (<bold>D, H–J</bold>); 2 mm (<bold>E–G</bold>).</p></caption><graphic xmlns:xlink="http://www.w3.org/1999/xlink" xlink:href="zookeys-932-027-g012.jpg" position="float" orientation="portrait" xlink:type="simple" id="oo_409282.jpg"><uri content-type="original_file" xlink:type="simple">https://binary.pensoft.net/fig/409282</uri></graphic></fig></tp:treatment-sec><tp:treatment-sec sec-type="Morphological variation" id="SECID0E1XEK"><title>Morphological variation.</title><p>The holotype is 26 mm long, 15 mm wide, including chaetae. Paratypes range from 10–17 mm long, 7–9 mm wide, including chaetae.</p></tp:treatment-sec><tp:treatment-sec sec-type="remarks" id="SECID0E6XEK"><title>Remarks.</title><p><italic><tp:taxon-name><tp:taxon-name-part taxon-name-part-type="genus" reg="Peinaleopolynoe">Peinaleopolynoe</tp:taxon-name-part> <tp:taxon-name-part taxon-name-part-type="species" reg="elvisi">elvisi</tp:taxon-name-part></tp:taxon-name></italic> sp. nov. is unique from the remaining <italic><tp:taxon-name><tp:taxon-name-part taxon-name-part-type="genus" reg="Peinaleopolynoe">Peinaleopolynoe</tp:taxon-name-part></tp:taxon-name></italic> taxa in having six pairs of border papillae on the pharynx (Table <xref ref-type="table" rid="T5">5</xref>). Additionally, <italic><tp:taxon-name><tp:taxon-name-part taxon-name-part-type="genus" reg="Peinaleopolynoe">P.</tp:taxon-name-part> <tp:taxon-name-part taxon-name-part-type="species" reg="elvisi">elvisi</tp:taxon-name-part></tp:taxon-name></italic> sp. nov. differs from its closest relatives <italic><tp:taxon-name><tp:taxon-name-part taxon-name-part-type="genus" reg="Peinaleopolynoe">P.</tp:taxon-name-part> <tp:taxon-name-part taxon-name-part-type="species" reg="santacatalina">santacatalina</tp:taxon-name-part></tp:taxon-name></italic> and <italic><tp:taxon-name><tp:taxon-name-part taxon-name-part-type="genus" reg="Peinaleopolynoe">P.</tp:taxon-name-part> <tp:taxon-name-part taxon-name-part-type="species" reg="sillardi">sillardi</tp:taxon-name-part></tp:taxon-name></italic> in having branchiae start on segment 3, as opposed to on segment 2. Finally, the posterior margin of the elytra displays a single macrotubercle compared to the few found in the other species.</p></tp:treatment-sec><tp:treatment-sec sec-type="etymology" id="SECID0E3ZEK"><title>Etymology.</title><p><italic><tp:taxon-name><tp:taxon-name-part taxon-name-part-type="genus" reg="Peinaleopolynoe">Peinaleopolynoe</tp:taxon-name-part> <tp:taxon-name-part taxon-name-part-type="species" reg="elvisi">elvisi</tp:taxon-name-part></tp:taxon-name></italic> sp. nov. is named after the legendary King of Rock and Roll, Elvis Presley; the iridescent golden/pink elytra are reminiscent of the sparkly, sequined costumes he favored in his late career.</p></tp:treatment-sec><tp:treatment-sec sec-type="ecology" id="SECID0EN1EK"><title>Ecology.</title><p>All specimens of <italic><tp:taxon-name><tp:taxon-name-part taxon-name-part-type="genus" reg="Peinaleopolynoe">P.</tp:taxon-name-part> <tp:taxon-name-part taxon-name-part-type="species" reg="elvisi">elvisi</tp:taxon-name-part></tp:taxon-name></italic> sp. nov. were found associated with vertebrate bones or wood (Table <xref ref-type="table" rid="T5">5</xref>). Fig. <xref ref-type="fig" rid="F6">6F</xref> shows the holotype observed <italic>in situ</italic> on sediment next to a whalefall just before collection. Fig. <xref ref-type="fig" rid="F6">6G</xref> shows paratype <named-content xmlns:xlink="http://www.w3.org/1999/xlink" content-type="dwc:institutional_code" xlink:type="simple">SIO-BIC</named-content> A9699 observed <italic>in situ</italic> on a deployed pig bone before collection.</p><fig id="F13" position="float" orientation="portrait"><object-id xmlns:xlink="http://www.w3.org/1999/xlink" content-type="doi" xlink:type="simple">10.3897/zookeys.932.48532.figure13</object-id><object-id xmlns:xlink="http://www.w3.org/1999/xlink" content-type="arpha" xlink:type="simple">7A19BA3F-19C7-5B09-872E-581015817429</object-id><label>Figure 13.</label><caption><p>Micrographs of <italic><tp:taxon-name><tp:taxon-name-part taxon-name-part-type="genus" reg="Peinaleopolynoe">P.</tp:taxon-name-part> <tp:taxon-name-part taxon-name-part-type="species" reg="elvisi">elvisi</tp:taxon-name-part></tp:taxon-name></italic> sp. nov. holotype <named-content xmlns:xlink="http://www.w3.org/1999/xlink" content-type="dwc:institutional_code" xlink:type="simple">SIO-BIC</named-content> A8488 <bold>A</bold> right parapodium from segment 10 <bold>B</bold> right parapodium from segment 7 <bold>C</bold> notochaetae <bold>D</bold> superior neurochaetae (supra-acicular) <bold>E</bold> inferior neurochaetae (subacicular). Abbreviations: br1, branchiae small group 1 attached to dorsal tubercle; br2, branchiae large group 2 attached near base of notopodium; noc, notochaetae; dc, dorsal cirrus; no, notopodium; snec, superior neurochaetae; ne, neuropodium; neap, neuroacicular process; noap, notoacicular process; vc, ventral cirrus; inec, inferior neurochaetae; el, elytrophore; br, single large group of branchiae on elytrigerous segment. Scale bars: 1 mm (<bold>A, B</bold>); 15 μm (<bold>C</bold>); 10 μm (<bold>D, E</bold>).</p></caption><graphic xmlns:xlink="http://www.w3.org/1999/xlink" xlink:href="zookeys-932-027-g013.jpg" position="float" orientation="portrait" xlink:type="simple" id="oo_409283.jpg"><uri content-type="original_file" xlink:type="simple">https://binary.pensoft.net/fig/409283</uri></graphic></fig></tp:treatment-sec><tp:treatment-sec><!--Section generated to contain objects referenced in tp:taxon-treatment.--><fig id="F6" position="float" orientation="portrait"><object-id xmlns:xlink="http://www.w3.org/1999/xlink" content-type="doi" xlink:type="simple">10.3897/zookeys.932.48532.figure6</object-id><object-id xmlns:xlink="http://www.w3.org/1999/xlink" content-type="arpha" xlink:type="simple">A5E244AB-C807-5324-B0E4-FE4DAE9DACC6</object-id><label>Figure 6.</label><caption><p>In situ photos of the new <italic><tp:taxon-name><tp:taxon-name-part taxon-name-part-type="genus" reg="Peinaleopolynoe">Peinaleopolynoe</tp:taxon-name-part></tp:taxon-name></italic> spp. <bold>A–E</bold><italic><tp:taxon-name><tp:taxon-name-part taxon-name-part-type="genus" reg="Peinaleopolynoe">Peinaleopolynoe</tp:taxon-name-part> <tp:taxon-name-part taxon-name-part-type="species" reg="orphanae">orphanae</tp:taxon-name-part></tp:taxon-name></italic> sp. nov. observed in the Pescadero Basin, Gulf of California, Mexico: <bold>C, E</bold><italic><tp:taxon-name><tp:taxon-name-part taxon-name-part-type="genus" reg="Peinaleopolynoe">Peinaleopolynoe</tp:taxon-name-part> <tp:taxon-name-part taxon-name-part-type="species" reg="orphanae">orphanae</tp:taxon-name-part></tp:taxon-name></italic> sp. nov. fighting behavior observed; the everted pharynx is used to bite off pieces of the opponent’s elytra <bold>F</bold><italic><tp:taxon-name><tp:taxon-name-part taxon-name-part-type="genus" reg="Peinaleopolynoe">Peinaleopolynoe</tp:taxon-name-part> <tp:taxon-name-part taxon-name-part-type="species" reg="elvisi">elvisi</tp:taxon-name-part></tp:taxon-name></italic> sp. nov. holotype <named-content xmlns:xlink="http://www.w3.org/1999/xlink" content-type="dwc:institutional_code" xlink:type="simple">SIO-BIC</named-content> A8488 observed and collected next to a whale bone in the Monterey Canyon, California <bold>G</bold><italic><tp:taxon-name><tp:taxon-name-part taxon-name-part-type="genus" reg="Peinaleopolynoe">Peinaleopolynoe</tp:taxon-name-part> <tp:taxon-name-part taxon-name-part-type="species" reg="elvisi">elvisi</tp:taxon-name-part></tp:taxon-name></italic> sp. nov. paratype <named-content xmlns:xlink="http://www.w3.org/1999/xlink" content-type="dwc:institutional_code" xlink:type="simple">SIO-BIC</named-content> A9699 observed and collected on a pig bone deployment from Jaco Scar, Costa Rica <bold>H</bold><italic><tp:taxon-name><tp:taxon-name-part taxon-name-part-type="genus" reg="Peinaleopolynoe">Peinaleopolynoe</tp:taxon-name-part> <tp:taxon-name-part taxon-name-part-type="species" reg="goffrediae">goffrediae</tp:taxon-name-part></tp:taxon-name></italic> sp. nov. holotype <named-content xmlns:xlink="http://www.w3.org/1999/xlink" content-type="dwc:institutional_code" xlink:type="simple">SIO-BIC</named-content> A5485 observed and collected on a whalefall in the Monterey Canyon, California.</p></caption><graphic xmlns:xlink="http://www.w3.org/1999/xlink" xlink:href="zookeys-932-027-g006.jpg" position="float" orientation="portrait" xlink:type="simple" id="oo_409276.jpg"><uri content-type="original_file" xlink:type="simple">https://binary.pensoft.net/fig/409276</uri></graphic></fig><fig id="F7" position="float" orientation="portrait"><object-id xmlns:xlink="http://www.w3.org/1999/xlink" content-type="doi" xlink:type="simple">10.3897/zookeys.932.48532.figure7</object-id><object-id xmlns:xlink="http://www.w3.org/1999/xlink" content-type="arpha" xlink:type="simple">193A89B5-E0B3-5AFC-994D-6AFBD4763927</object-id><label>Figure 7.</label><caption><p>Live dorsal views of the new <italic><tp:taxon-name><tp:taxon-name-part taxon-name-part-type="genus" reg="Peinaleopolynoe">Peinaleopolynoe</tp:taxon-name-part></tp:taxon-name></italic> spp. <bold>A</bold><italic><tp:taxon-name><tp:taxon-name-part taxon-name-part-type="genus" reg="Peinaleopolynoe">Peinaleopolynoe</tp:taxon-name-part> <tp:taxon-name-part taxon-name-part-type="species" reg="orphanae">orphanae</tp:taxon-name-part></tp:taxon-name></italic> sp. nov. holotype <named-content xmlns:xlink="http://www.w3.org/1999/xlink" content-type="dwc:institutional_code" xlink:type="simple">SIO-BIC</named-content> A6151 <bold>B</bold><italic><tp:taxon-name><tp:taxon-name-part taxon-name-part-type="genus" reg="Peinaleopolynoe">Peinaleopolynoe</tp:taxon-name-part> <tp:taxon-name-part taxon-name-part-type="species" reg="elvisi">elvisi</tp:taxon-name-part></tp:taxon-name></italic> sp. nov. holotype <named-content xmlns:xlink="http://www.w3.org/1999/xlink" content-type="dwc:institutional_code" xlink:type="simple">SIO-BIC</named-content> A8488 <bold>C</bold><italic><tp:taxon-name><tp:taxon-name-part taxon-name-part-type="genus" reg="Peinaleopolynoe">Peinaleopolynoe</tp:taxon-name-part> <tp:taxon-name-part taxon-name-part-type="species" reg="goffrediae">goffrediae</tp:taxon-name-part></tp:taxon-name></italic> sp. nov. holotype <named-content xmlns:xlink="http://www.w3.org/1999/xlink" content-type="dwc:institutional_code" xlink:type="simple">SIO-BIC</named-content> A5485 <bold>D</bold><italic><tp:taxon-name><tp:taxon-name-part taxon-name-part-type="genus" reg="Peinaleopolynoe">Peinaleopolynoe</tp:taxon-name-part> <tp:taxon-name-part taxon-name-part-type="species" reg="mineoi">mineoi</tp:taxon-name-part></tp:taxon-name></italic> sp. nov. holotype <named-content xmlns:xlink="http://www.w3.org/1999/xlink" content-type="dwc:institutional_code" xlink:type="simple">SIO-BIC</named-content> A10071. Scale bars: 6 mm (<bold>A</bold>); 8 mm (<bold>B, C</bold>); 1 mm (<bold>D</bold>).</p></caption><graphic xmlns:xlink="http://www.w3.org/1999/xlink" xlink:href="zookeys-932-027-g007.jpg" position="float" orientation="portrait" xlink:type="simple" id="oo_409277.jpg"><uri content-type="original_file" xlink:type="simple">https://binary.pensoft.net/fig/409277</uri></graphic></fig><fig id="F10" position="float" orientation="portrait"><object-id xmlns:xlink="http://www.w3.org/1999/xlink" content-type="doi" xlink:type="simple">10.3897/zookeys.932.48532.figure10</object-id><object-id xmlns:xlink="http://www.w3.org/1999/xlink" content-type="arpha" xlink:type="simple">556F225B-8CA7-5E9D-B2E7-4F1F2D7E6ED6</object-id><label>Figure 10.</label><caption><p>Micrographs of <italic><tp:taxon-name><tp:taxon-name-part taxon-name-part-type="genus" reg="Peinaleopolynoe">Peinaleopolynoe</tp:taxon-name-part></tp:taxon-name></italic> spp. jaws <bold>A</bold><italic><tp:taxon-name><tp:taxon-name-part taxon-name-part-type="genus" reg="Peinaleopolynoe">Peinaleopolynoe</tp:taxon-name-part> <tp:taxon-name-part taxon-name-part-type="species" reg="orphanae">orphanae</tp:taxon-name-part></tp:taxon-name></italic> sp. nov. paratype <named-content xmlns:xlink="http://www.w3.org/1999/xlink" content-type="dwc:institutional_code" xlink:type="simple">SIO-BIC</named-content> A9996 <bold>B</bold><italic><tp:taxon-name><tp:taxon-name-part taxon-name-part-type="genus" reg="Peinaleopolynoe">Peinaleopolynoe</tp:taxon-name-part> <tp:taxon-name-part taxon-name-part-type="species" reg="elvisi">elvisi</tp:taxon-name-part></tp:taxon-name></italic> sp. nov. holotype <named-content xmlns:xlink="http://www.w3.org/1999/xlink" content-type="dwc:institutional_code" xlink:type="simple">SIO-BIC</named-content> A8488 <bold>C</bold><italic><tp:taxon-name><tp:taxon-name-part taxon-name-part-type="genus" reg="Peinaleopolynoe">Peinaleopolynoe</tp:taxon-name-part> <tp:taxon-name-part taxon-name-part-type="species" reg="goffrediae">goffrediae</tp:taxon-name-part></tp:taxon-name></italic> sp. nov. holotype <named-content xmlns:xlink="http://www.w3.org/1999/xlink" content-type="dwc:institutional_code" xlink:type="simple">SIO-BIC</named-content> A5485 <bold>D</bold><italic><tp:taxon-name><tp:taxon-name-part taxon-name-part-type="genus" reg="Peinaleopolynoe">Peinaleopolynoe</tp:taxon-name-part> <tp:taxon-name-part taxon-name-part-type="species" reg="mineoi">mineoi</tp:taxon-name-part></tp:taxon-name></italic> sp. nov. paratype <named-content xmlns:xlink="http://www.w3.org/1999/xlink" content-type="dwc:institutional_code" xlink:type="simple">SIO-BIC</named-content> A9709. Scale bars: 3 mm (<bold>A, C</bold>); 2 mm (<bold>B, D</bold>).</p></caption><graphic xmlns:xlink="http://www.w3.org/1999/xlink" xlink:href="zookeys-932-027-g010.jpg" position="float" orientation="portrait" xlink:type="simple" id="oo_409280.jpg"><uri content-type="original_file" xlink:type="simple">https://binary.pensoft.net/fig/409280</uri></graphic></fig><table-wrap id="T5" position="float" orientation="portrait"><label>Table 5.</label><caption><p>Morphological diagnostic characters of the six <italic><tp:taxon-name><tp:taxon-name-part taxon-name-part-type="genus" reg="Peinaleopolynoe">Peinaleopolynoe</tp:taxon-name-part></tp:taxon-name></italic> spp.</p></caption><table id="TID0EC6BK" rules="all"><tbody><tr><th rowspan="1" colspan="1">Characters</th><th rowspan="1" colspan="1">
                      <italic><tp:taxon-name><tp:taxon-name-part taxon-name-part-type="genus" reg="Peinaleopolynoe">P.</tp:taxon-name-part> <tp:taxon-name-part taxon-name-part-type="species" reg="sillardi">sillardi</tp:taxon-name-part></tp:taxon-name></italic>
                    </th><th rowspan="1" colspan="1">
                      <italic><tp:taxon-name><tp:taxon-name-part taxon-name-part-type="genus" reg="Peinaleopolynoe">P.</tp:taxon-name-part> <tp:taxon-name-part taxon-name-part-type="species" reg="santacatalina">santacatalina</tp:taxon-name-part></tp:taxon-name></italic>
                    </th><th rowspan="1" colspan="1"><italic><tp:taxon-name><tp:taxon-name-part taxon-name-part-type="genus" reg="Peinaleopolynoe">P.</tp:taxon-name-part> <tp:taxon-name-part taxon-name-part-type="species" reg="orphanae">orphanae</tp:taxon-name-part></tp:taxon-name></italic> sp. nov.</th><th rowspan="1" colspan="1"><italic><tp:taxon-name><tp:taxon-name-part taxon-name-part-type="genus" reg="Peinaleopolynoe">P.</tp:taxon-name-part> <tp:taxon-name-part taxon-name-part-type="species" reg="elvisi">elvisi</tp:taxon-name-part></tp:taxon-name></italic> sp. nov.</th><th rowspan="1" colspan="1"><italic><tp:taxon-name><tp:taxon-name-part taxon-name-part-type="genus" reg="Peinaleopolynoe">P.</tp:taxon-name-part> <tp:taxon-name-part taxon-name-part-type="species" reg="goffrediae">goffrediae</tp:taxon-name-part></tp:taxon-name></italic> sp. nov.</th><th rowspan="1" colspan="1"><italic><tp:taxon-name><tp:taxon-name-part taxon-name-part-type="genus" reg="Peinaleopolynoe">P.</tp:taxon-name-part> <tp:taxon-name-part taxon-name-part-type="species" reg="mineoi">mineoi</tp:taxon-name-part></tp:taxon-name></italic> sp. nov.</th></tr><tr><td rowspan="1" colspan="1">
                      <bold>Segments</bold>
                    </td><td rowspan="1" colspan="1">21</td><td rowspan="1" colspan="1">21</td><td rowspan="1" colspan="1">21</td><td rowspan="1" colspan="1">21</td><td rowspan="1" colspan="1">21</td><td rowspan="1" colspan="1">21</td></tr><tr><td rowspan="1" colspan="1">
                      <bold>Pharynx</bold>
                    </td><td rowspan="1" colspan="1">7 pairs of border papillae</td><td rowspan="1" colspan="1">7 pairs of border papillae</td><td rowspan="1" colspan="1">7 dorsal &amp; 6 ventral border papillae</td><td rowspan="1" colspan="1">6 pairs of border papillae</td><td rowspan="1" colspan="1">7 dorsal &amp; 6 ventral border papillae</td><td rowspan="1" colspan="1">7 dorsal &amp; 6 ventral border papillae</td></tr><tr><td rowspan="1" colspan="1">
                      <bold>Elytra</bold>
                    </td><td rowspan="1" colspan="1">9 pairs: seg. 2, 4, 5, 7, 9, 11, 13, 15, 17</td><td rowspan="1" colspan="1">10 pairs: seg. 2, 4, 5, 7, 9, 11, 13, 15, 17, 19</td><td rowspan="1" colspan="1">9 pairs: seg. 2, 4, 5, 7, 9, 11, 13, 15, 17</td><td rowspan="1" colspan="1">9 pairs: seg. 2, 4, 5, 7, 9, 11, 13, 15, 17</td><td rowspan="1" colspan="1">9 pairs: seg. 2, 4, 5, 7, 9, 11, 13, 15, 17</td><td rowspan="1" colspan="1">9 pairs: seg. 2, 4, 5, 7, 9, 11, 13, 15, 17</td></tr><tr><td rowspan="1" colspan="1">
                      <bold>Macrotubercles on Elytra</bold>
                    </td><td rowspan="1" colspan="1">?</td><td rowspan="1" colspan="1">Few pointed on posterior margin</td><td rowspan="1" colspan="1">Few broad rounded on posterior margin</td><td rowspan="1" colspan="1">Single broad on posterior margin</td><td rowspan="1" colspan="1">Few pointed on posterior margin</td><td rowspan="1" colspan="1">Few broad rounded on posterior margin</td></tr><tr><td rowspan="1" colspan="1">
                      <bold>Branchiae</bold>
                    </td><td rowspan="1" colspan="1">Seg. 2-near the end of body</td><td rowspan="1" colspan="1">Seg. 2–20</td><td rowspan="1" colspan="1">Seg. 3–18</td><td rowspan="1" colspan="1">Seg. 3–16</td><td rowspan="1" colspan="1">Seg. 2–17</td><td rowspan="1" colspan="1">Seg. 3–16</td></tr><tr><td rowspan="1" colspan="1">
                      <bold>Modified Segments</bold>
                    </td><td rowspan="1" colspan="1">Seg. 19: lacking dorsal cirri and elytrophores</td><td rowspan="1" colspan="1">N/A</td><td rowspan="1" colspan="1">Seg. 19: lacking dorsal cirri and elytrophores</td><td rowspan="1" colspan="1">Seg. 19: lacking dorsal cirri and elytrophores</td><td rowspan="1" colspan="1">Seg. 19: lacking dorsal cirri and elytrophores</td><td rowspan="1" colspan="1">Seg. 19: lacking dorsal cirri and elytrophores</td></tr><tr><td rowspan="1" colspan="1">
                      <bold>Ventral Segmental Papillae</bold>
                    </td><td rowspan="1" colspan="1">4 pairs: seg. 12–15; relatively long, laterally curved</td><td rowspan="1" colspan="1">4 pairs: seg. 12–15; relatively long, laterally curved</td><td rowspan="1" colspan="1">4 pairs: seg. 12–15; small, rounded, cylindrical</td><td rowspan="1" colspan="1">4 pairs: seg. 12–15; relatively long, laterally curved</td><td rowspan="1" colspan="1">4 pairs: seg. 12–15; relatively long, laterally curved</td><td rowspan="1" colspan="1">4 pairs: seg. 12–15; relatively long, laterally curved</td></tr><tr><td rowspan="1" colspan="1">
                      <bold>Dorsal Cirri</bold>
                    </td><td rowspan="1" colspan="1">Seg. 3, 6, 8, 10, 12, 14, 16, 18, 20, 21</td><td rowspan="1" colspan="1">Seg. 3, 6, 8, 10, 12, 14, 16, 18, 20, 21</td><td rowspan="1" colspan="1">Seg. 3, 6, 8, 10, 12, 14, 16, 18, 20, 21</td><td rowspan="1" colspan="1">Seg. 3, 6, 8, 10, 12, 14, 16, 18, 20, 21</td><td rowspan="1" colspan="1">Seg. 3, 6, 8, 10, 12, 14, 16, 18, 20, 21</td><td rowspan="1" colspan="1">Seg. 3, 6, 8, 10, 12, 14, 16, 18, 20, 21</td></tr><tr><td rowspan="1" colspan="1">
                      <bold>Jaws</bold>
                    </td><td rowspan="1" colspan="1">Hooked with lateral teeth</td><td rowspan="1" colspan="1">Hooked with small and larger teeth on inner borders</td><td rowspan="1" colspan="1">Hooked with small teeth on inner borders</td><td rowspan="1" colspan="1">Hooked with small teeth on inner borders</td><td rowspan="1" colspan="1">Hooked with small teeth on inner borders</td><td rowspan="1" colspan="1">Hooked with large, rounded, protruding teeth on inner borders</td></tr><tr><td rowspan="1" colspan="1">
                      <bold>Angle of Neuroacicular Lobe</bold>
                    </td><td rowspan="1" colspan="1">Nearly horizontal</td><td rowspan="1" colspan="1">Nearly horizontal</td><td rowspan="1" colspan="1">Nearly horizontal</td><td rowspan="1" colspan="1">Nearly horizontal</td><td rowspan="1" colspan="1">Diagonal</td><td rowspan="1" colspan="1">Nearly horizontal</td></tr><tr><td rowspan="1" colspan="1">
                      <bold>Known Habitat</bold>
                    </td><td rowspan="1" colspan="1">Organic remains</td><td rowspan="1" colspan="1">Whalefalls, seep</td><td rowspan="1" colspan="1">Seep, hydrothermal vent microbial mat</td><td rowspan="1" colspan="1">Whalefall, deployed bone &amp; wood</td><td rowspan="1" colspan="1">Whalefall</td><td rowspan="1" colspan="1">Deployed bone &amp; wood</td></tr></tbody></table></table-wrap></tp:treatment-sec><ref-list><ref id="B31"><mixed-citation xmlns:xlink="http://www.w3.org/1999/xlink" xlink:type="simple"><person-group><name name-style="western"><surname>Pettibone</surname><given-names>MH</given-names></name></person-group> (<year>1993</year>) <article-title>Polynoid polychaetes associated with a whale skeleton in the bathyal Santa Catalina Basin.</article-title><source>Proceedings of the Biological Society of Washington</source><volume>106</volume>(<issue>4</issue>): <fpage>678</fpage>–<lpage>688</lpage>.</mixed-citation></ref></ref-list></tp:taxon-treatment>
